# Supplementary material for: Integrated Multi-Omic Characterization of the Detachment Process of Adherent Vero Cells with Animal-Based and Animal-Origin-Free Enzymes
Source: Cells. 2022 Oct 27;11(21):3396. doi: 10.3390/cells11213396 (PMC9656133; doi:10.3390/cells11213396)
Supplement: Supplementary file 1 [file cells-11-03396-s001.zip]

Archive with 2 entries (2 files):
- cells-1927745 Supplementary figures.pdf
- Table S1. List of differentially expressed RNAs, proteins and metabolites.xlsx
