# Supplementary material for: Integrated Multi-Omic Characterization of the Detachment Process of Adherent Vero Cells with Animal-Based and Animal-Origin-Free Enzymes
Source: Cells. 2022 Oct 27;11(21):3396. doi: 10.3390/cells11213396 (PMC9656133; doi:10.3390/cells11213396)
Supplement: Supplementary file 1 [file cells-11-03396-s001.zip › Table S1. List of differentially expressed RNAs, proteins and metabolites.xlsx]

## Sheet: Sheet1
	G1_0h vs G2_0h
	Sheet name	description
	Table S1.1	total differentially expressed genes (DEGs)
	Table S1.2	up-regulated DEGs
	Table S1.3	down-regulated DEGs
	Table S1.4	total differentially expressed proteins (DEPs)
	Table S1.5	up-regulated DEPs
	Table S1.6	down-regulated DEPs
	Table S1.7	positive differential metabolites
	Table S1.8	negative differential metabolites

## Sheet: Table S1.1
gene_id	G1_0h_1	G1_0h_2	G1_0h_3	G2_0h_1	G2_0h_2	G2_0h_3	G1_0h	G2_0h	log2FoldChange	pvalue	padj	gene_name	gene_chr	gene_start	gene_end	gene_strand	gene_length	gene_biotype	gene_description	tf_family
103241935	793.786	613.252	689.407	2008.58	2391.11	2322.29	698.815	2240.66	-1.68065	1.01018e-37	9.32626e-34	HES1	NW_023666041.1	61888842	61891572	+	1712	protein_coding	hes family bHLH transcription factor 1 && Q14469.1 RecName: Full=Transcription factor HES-1; AltName: Full=Class B basic helix-loop-helix protein 39; Short=bHLHb39; AltName: Full=Hairy and enhancer of split 1; AltName: Full=Hairy homolog; AltName: Full=Hairy-like protein; Short=hHL && PF00010:Helix-loop-helix DNA-binding domain|PF07527:Hairy Orange	Hairy_orange
103244980	7976.97	7101.89	6995.73	17175.8	18783.4	18939	7358.2	18299.4	-1.31432	1.22762e-37	9.32626e-34	DUSP1	NW_023666034.1	3678128	3681246	+	2079	protein_coding	dual specificity phosphatase 1 && P28562.3 RecName: Full=Dual specificity protein phosphatase 1; AltName: Full=Dual specificity protein phosphatase hVH1; AltName: Full=Mitogen-activated protein kinase phosphatase 1; Short=MAP kinase phosphatase 1; Short=MKP-1; AltName: Full=Protein-tyrosine phosphatase CL100 && -	-
103230123	681.366	694.883	671.404	1628.5	1552.53	1575.55	682.551	1585.53	-1.21588	1.20831e-27	6.11971e-24	ATF3	NW_023666055.1	17407083	17419122	-	2087	protein_coding	activating transcription factor 3 && P18847.2 RecName: Full=Cyclic AMP-dependent transcription factor ATF-3; Short=cAMP-dependent transcription factor ATF-3; AltName: Full=Activating transcription factor 3 && PF00170:bZIP transcription factor	bZIP_1
103216504	688.209	618.354	529.498	1525.2	1651.51	1903.83	612.02	1693.51	-1.46765	1.27919e-26	4.859e-23	DUSP5	NW_023666048.1	64637733	64651729	+	2555	protein_coding	dual specificity phosphatase 5 && Q16690.2 RecName: Full=Dual specificity protein phosphatase 5; AltName: Full=Dual specificity protein phosphatase hVH3 && PF00782:Dual specificity phosphatase, catalytic domain|PF00581:Rhodanese-like domain	DSPc
103238500	2911.2	2405.05	2358.39	6740.11	5800.44	5457.17	2558.21	5999.24	-1.2295	2.89643e-23	8.80167e-20	RPS26	NW_023666037.1	194004291	194006578	-	725	protein_coding	ribosomal protein S26 && P61251.3 RecName: Full=40S ribosomal protein S26 >P62856.3 RecName: Full=40S ribosomal protein S26 >P62854.3 RecName: Full=40S ribosomal protein S26 >P62855.3 RecName: Full=40S ribosomal protein S26 >Q56JV1.3 RecName: Full=40S ribosomal protein S26 >P49171.4 RecName: Full=40S ribosomal protein S26 && PF01283:Ribosomal protein S26e	-
103237791	754.684	1015.28	955.215	2269.77	2130.83	2178.41	908.394	2193	-1.27189	5.9571e-23	1.50854e-19	KLF6	NW_023666051.1	9015716	9024467	-	4098	protein_coding	Kruppel like factor 6 && Q99612.3 RecName: Full=Krueppel-like factor 6; AltName: Full=B-cell-derived protein 1; AltName: Full=Core promoter element-binding protein; AltName: Full=GC-rich sites-binding factor GBF; AltName: Full=Proto-oncogene BCD1; AltName: Full=Suppressor of tumorigenicity 12 protein; AltName: Full=Transcription factor Zf9 && -	-
103215178	1084.12	958.143	978.513	3722.85	2627.57	2139.91	1006.93	2830.11	-1.49084	2.70919e-19	5.88049e-16	RPL37	NW_023666071.1	30013316	30015878	-	497	protein_coding	ribosomal protein L37 && Q9D823.3 RecName: Full=60S ribosomal protein L37 >P61928.2 RecName: Full=60S ribosomal protein L37 >P61927.2 RecName: Full=60S ribosomal protein L37; AltName: Full=G1.16 >P79244.4 RecName: Full=60S ribosomal protein L37 && PF01907:Ribosomal protein L37e	-
103219961	5883.99	4346.85	5030.24	12036.9	11111.5	10073.4	5087.02	11073.9	-1.12223	5.35924e-19	1.01785e-15	TMSB10	NW_023666045.1	90176428	90177505	+	543	protein_coding	thymosin beta 10 && Q6ZWY8.3 RecName: Full=Thymosin beta-10 >P63312.2 RecName: Full=Thymosin beta-10 >P63313.2 RecName: Full=Thymosin beta-10 >P63314.2 RecName: Full=Thymosin beta-10 && PF01290:Thymosin beta-4 family	-
103214617	967.794	980.591	914.973	1899.43	1815.56	1851.14	954.453	1855.38	-0.958804	8.66753e-19	1.46327e-15	SPRY2	NW_023666046.1	15625484	15630748	-	3514	protein_coding	sprouty RTK signaling antagonist 2, transcript variant X1 && Q866R9.1 RecName: Full=Protein sprouty homolog 2; Short=Spry-2 && PF05210:Sprouty protein (Spry)	-
103224307	206.267	195.914	150.378	668.553	535.228	474.184	184.186	559.322	-1.6014	1.00346e-18	1.52466e-15	LOC103224307	NW_023666038.1	33820111	33820561	+	451	protein_coding	ATP synthase subunit f, mitochondrial && Q5R6T5.3 RecName: Full=ATP synthase subunit f, mitochondrial && PF10206:Mitochondrial F1F0-ATP synthase, subunit f	-
103238509	3721.61	3152.99	3151.57	9939.62	7469.36	6582.85	3342.06	7997.28	-1.25872	2.46311e-18	3.40223e-15	ZC3H10	NW_023666037.1	193921680	193927673	-	3638	protein_coding	zinc finger CCCH-type containing 10, transcript variant X1 && Q96K80.1 RecName: Full=Zinc finger CCCH domain-containing protein 10 && PF05162:Ribosomal protein L41|PF00642:Zinc finger C-x8-C-x5-C-x3-H type (and similar)	zf-CCCH
103240368	273.719	291.83	286.988	650.037	616.795	753.831	284.179	673.554	-1.24472	1.08865e-17	1.37841e-14	CCN2	NW_023666040.1	13786737	13789973	+	2383	protein_coding	cellular communication network factor 2 && P29279.2 RecName: Full=Connective tissue growth factor; AltName: Full=CCN family member 2; AltName: Full=Hypertrophic chondrocyte-specific protein 24; AltName: Full=Insulin-like growth factor-binding protein 8; Short=IBP-8; Short=IGF-binding protein 8; Short=IGFBP-8; Flags: Precursor && PF00219:Insulin-like growth factor binding protein|PF00007:Cystine-k…	VWC
119619963	35163.2	30185.1	28482.8	66604.9	55521.7	64398.9	31277	62175.1	-0.991215	1.22729e-17	1.43442e-14	LOC119619963	NW_023666037.1	894536	896445	+	1910	transcribed_pseudogene	ATP synthase subunit a-like && Q9ZXX8.1 RecName: Full=Cytochrome c oxidase subunit 3; AltName: Full=Cytochrome c oxidase polypeptide III && PF00510:Cytochrome c oxidase subunit III|PF00119:ATP synthase A chain|PF00507:NADH-ubiquinone/plastoquinone oxidoreductase, chain 3	-
103233745	1487.86	1043.86	1182.9	3776.45	3064.73	2539.11	1238.21	3126.76	-1.33625	2.65451e-17	2.8809e-14	RPL36	NW_023666081.1	2754130	2755378	-	509	protein_coding	ribosomal protein L36 && Q9Y3U8.3 RecName: Full=60S ribosomal protein L36 >Q5RAZ9.3 RecName: Full=60S ribosomal protein L36 && PF01158:Ribosomal protein L36e	-
103241750	104.6	92.8552	88.9557	347.921	288.693	266.475	95.4703	301.03	-1.65586	7.95387e-17	8.05674e-14	LOC103241750	NW_023667312.1	15153	16365	-	548	transcribed_pseudogene	interferon-induced transmembrane protein 3-like && Q01628.2 RecName: Full=Interferon-induced transmembrane protein 3; AltName: Full=Dispanin subfamily A member 2b; Short=DSPA2b; AltName: Full=Interferon-inducible protein 1-8U && PF04505:Interferon-induced transmembrane protein	-
103241129	3718.67	2957.08	3039.32	8090.86	6446.57	6142.1	3238.36	6893.18	-1.08981	2.53473e-16	2.40705e-13	RPL31	NW_023666041.1	172330229	172335147	+	1191	protein_coding	ribosomal protein L31, transcript variant X1 && P62901.1 RecName: Full=60S ribosomal protein L31 >P62902.1 RecName: Full=60S ribosomal protein L31 >P62899.1 RecName: Full=60S ribosomal protein L31 >P62900.1 RecName: Full=60S ribosomal protein L31 >Q56JX3.1 RecName: Full=60S ribosomal protein L31 >Q1KSC7.1 RecName: Full=60S ribosomal protein L31 && PF01198:Ribosomal protein L31e	Ribosomal_L31e
103229396	233.639	194.894	207.563	769.909	566.389	469.118	212.032	601.805	-1.50475	9.85365e-16	8.44633e-13	LOC103229396	NW_023666053.1	43154008	43163502	+	420	protein_coding	SRA stem-loop interacting RNA binding protein && Q9GZT3.1 RecName: Full=SRA stem-loop-interacting RNA-binding protein, mitochondrial; Flags: Precursor && PF00076:RNA recognition motif. (a.k.a. RRM, RBD, or RNP domain)	RRM_1
103243068	1356.87	930.592	1101.36	3332.05	2744.88	2221.98	1129.61	2766.3	-1.29199	1.00062e-15	8.44633e-13	RPS21	NW_023666050.1	49785007	49786511	-	906	protein_coding	ribosomal protein S21, transcript variant X2 && P63221.1 RecName: Full=40S ribosomal protein S21 >P63220.1 RecName: Full=40S ribosomal protein S21 >Q32PB8.1 RecName: Full=40S ribosomal protein S21 && PF01249:Ribosomal protein S21e	Ribosomal_S21e
103248611	3123.33	2445.87	2633.73	6176.81	5322.95	4948.54	2734.31	5482.77	-1.00363	2.03044e-15	1.62371e-12	RPS25	NW_023666043.1	15644147	15647518	+	814	protein_coding	ribosomal protein S25 && Q6Q311.1 RecName: Full=40S ribosomal protein S25 >P62853.1 RecName: Full=40S ribosomal protein S25 >P62851.1 RecName: Full=40S ribosomal protein S25 >P62852.1 RecName: Full=40S ribosomal protein S25 >Q56JX5.1 RecName: Full=40S ribosomal protein S25 && PF03297:S25 ribosomal protein	-
103238335	113.398	98.9775	73.0708	255.337	311.605	335.374	95.1488	300.772	-1.65789	5.16615e-15	3.92473e-12	NR4A1	NW_023666037.1	197859302	197884070	-	3348	protein_coding	nuclear receptor subfamily 4 group A member 1, transcript variant X3 && P22736.1 RecName: Full=Nuclear receptor subfamily 4 group A member 1; AltName: Full=Early response protein NAK1; AltName: Full=Nuclear hormone receptor NUR/77; Short=Nur77; AltName: Full=Orphan nuclear receptor HMR; AltName: Full=Orphan nuclear receptor TR3; AltName: Full=ST-59; AltName: Full=Testicular receptor 3 && PF00104:…	zf-C4
103229768	628.577	466.317	587.743	1555.41	1229.01	1105.42	560.879	1296.61	-1.20889	1.32855e-14	9.61241e-12	ATP5MJ	NW_023666053.1	69170578	69179395	-	456	protein_coding	ATP synthase membrane subunit j && P56378.1 RecName: Full=6.8 kDa mitochondrial proteolipid && PF08039:Mitochondrial proteolipid	-
103243557	8665.17	6975.36	6915.25	14542.5	13307.4	13380.5	7518.6	13743.5	-0.870143	4.16625e-14	2.87736e-11	RPL23	NW_023666077.1	38335135	38338860	+	600	protein_coding	ribosomal protein L23 && Q90YU5.2 RecName: Full=60S ribosomal protein L23 >P62831.1 RecName: Full=60S ribosomal protein L23; AltName: Full=Ribosomal protein L17 >P62832.1 RecName: Full=60S ribosomal protein L23 >P62829.1 RecName: Full=60S ribosomal protein L23; AltName: Full=60S ribosomal protein L17 >P62830.1 RecName: Full=60S ribosomal protein L23 >Q3T057.2 RecName: Full=60S ribosomal protein L…	-
103240047	391.028	403.053	387.593	953.127	768.932	747.752	393.891	823.27	-1.06353	8.21821e-14	5.42902e-11	LOC103240047	NW_023666040.1	186522402	186542944	-	2988	pseudogene	- && P52480.4 RecName: Full=Pyruvate kinase PKM; AltName: Full=Pyruvate kinase muscle isozyme && PF00224:Pyruvate kinase, barrel domain	PK
103238901	403.736	349.993	364.295	1169.48	801.009	745.725	372.675	905.405	-1.28039	8.99244e-14	5.69297e-11	SNRPF	NW_023666037.1	153888691	153896152	-	748	protein_coding	small nuclear ribonucleoprotein polypeptide F && P62321.1 RecName: Full=Small nuclear ribonucleoprotein F; Short=snRNP-F; AltName: Full=Sm protein F; Short=Sm-F; Short=SmF >P62306.1 RecName: Full=Small nuclear ribonucleoprotein F; Short=snRNP-F; AltName: Full=Sm protein F; Short=Sm-F; Short=SmF >P62307.1 RecName: Full=Small nuclear ribonucleoprotein F; Short=snRNP-F; AltName: Full=Sm protein F; S…	LSM
103244815	474.121	395.91	344.174	949.229	815.673	851.1	404.735	872.001	-1.10631	1.0047e-13	6.10619e-11	ATOX1	NW_023666034.1	23386389	23402287	+	853	protein_coding	antioxidant 1 copper chaperone && O00244.1 RecName: Full=Copper transport protein ATOX1; AltName: Full=Metal transport protein ATX1 && PF00403:Heavy-metal-associated domain	HMA
103217820	1895.51	1409.15	1727.22	5013.18	3543.14	3053.83	1677.29	3870.05	-1.20617	2.96787e-13	1.73438e-10	RPL37A	NW_023666040.1	97064605	97067347	-	478	protein_coding	ribosomal protein L37a && P61515.2 PUTATIVE PSEUDOGENE: RecName: Full=Putative 60S ribosomal protein L37a; AltName: Full=60S ribosomal protein L37a pseudogene 1 >P61513.2 RecName: Full=60S ribosomal protein L37a >P61514.2 RecName: Full=60S ribosomal protein L37a >Q5RBF9.3 RecName: Full=60S ribosomal protein L37a >Q3MIC0.3 RecName: Full=60S ribosomal protein L37a && PF01780:Ribosomal L37ae protein…	-
103234512	891.543	660.19	744.475	1732.78	1765.15	1316.16	765.403	1604.7	-1.06795	1.06547e-12	5.99586e-10	POLR2L	NW_023666038.1	97736329	97738772	-	534	protein_coding	RNA polymerase II, I and III subunit L && Q6QN04.1 RecName: Full=DNA-directed RNA polymerases I, II, and III subunit RPABC5; Short=RNA polymerases I, II, and III subunit ABC5; AltName: Full=DNA-directed RNA polymerase III subunit L >P62875.1 RecName: Full=DNA-directed RNA polymerases I, II, and III subunit RPABC5; Short=RNA polymerases I, II, and III subunit ABC5; AltName: Full=DNA-directed RNA p…	-
103236918	801.607	725.495	708.469	1371.22	1302.33	1296.91	745.19	1323.49	-0.828331	1.59681e-12	8.66497e-10	LOC103236918	NW_023666039.1	78708659	78712312	+	517	lncRNA	uncharacterized LOC103236918 && - && -	-
103239881	8864.6	7039.65	7547.47	13582.6	14605.1	12843.5	7817.24	13677.1	-0.807005	1.65666e-12	8.67973e-10	RPL35	NW_023666079.1	2812050	2817012	-	556	protein_coding	ribosomal protein L35 && P42766.2 RecName: Full=60S ribosomal protein L35 && PF00831:Ribosomal L29 protein	-
103243885	1066.53	968.347	1030.4	2375.02	1780.73	1783.26	1021.76	1979.67	-0.954112	1.84666e-12	9.35273e-10	COX7A2	NW_023666058.1	5857739	5863586	+	664	protein_coding	cytochrome c oxidase subunit 7A2, mitochondrial, transcript variant X1 && P14406.1 RecName: Full=Cytochrome c oxidase subunit 7A2, mitochondrial; AltName: Full=Cytochrome c oxidase subunit VIIa-liver/heart; Short=Cytochrome c oxidase subunit VIIa-L; Short=Cytochrome c oxidase subunit VIIaL; Flags: Precursor && PF02238:Cytochrome c oxidase subunit VIIa	-
103237200	740.998	592.844	609.982	1738.63	1285.83	1170.26	647.941	1398.24	-1.10937	2.51757e-12	1.23393e-09	LOC103237200	NW_023666039.1	45937277	45957667	+	2746	protein_coding	cytochrome c oxidase subunit 6C, transcript variant X3 && Q7YRK2.1 RecName: Full=Cytochrome c oxidase subunit 6C; AltName: Full=Cytochrome c oxidase polypeptide VIc && PF02937:Cytochrome c oxidase subunit VIc	-
103224893	122.196	130.609	87.8967	625.673	308.856	284.713	113.567	406.414	-1.8384	3.73042e-12	1.77125e-09	UQCRH	NW_023666033.1	30502275	30507160	+	698	protein_coding	ubiquinol-cytochrome c reductase hinge protein, transcript variant X2 && P00126.2 RecName: Full=Cytochrome b-c1 complex subunit 6, mitochondrial; AltName: Full=Complex III subunit 6; AltName: Full=Complex III subunit VIII; AltName: Full=Cytochrome c1 non-heme 11 kDa protein; AltName: Full=Mitochondrial hinge protein; AltName: Full=Ubiquinol-cytochrome c reductase complex 11 kDa protein; Flags: Pr…	-
103228971	3454.73	2708.11	2930.24	7554.85	5465.01	5239.33	3031.03	6086.4	-1.0057	5.62067e-12	2.58789e-09	RPS15A	NW_023666068.1	12846296	12853595	+	998	protein_coding	ribosomal protein S15a, transcript variant X1 && P62244.2 RecName: Full=40S ribosomal protein S15a >P62246.2 RecName: Full=40S ribosomal protein S15a >P62245.2 RecName: Full=40S ribosomal protein S15a >Q76I82.1 RecName: Full=40S ribosomal protein S15a && PF00410:Ribosomal protein S8	-
103234205	316.732	237.75	277.457	659.782	583.802	524.845	277.313	589.476	-1.08755	1.32318e-11	5.91304e-09	TMEM258	NW_023666038.1	109436135	109439629	+	439	protein_coding	transmembrane protein 258 && P61165.1 RecName: Full=Transmembrane protein 258 >P61166.1 RecName: Full=Transmembrane protein 258 >Q76LT9.1 RecName: Full=Transmembrane protein 258; AltName: Full=Protein NEF1 && PF05251:Uncharacterised protein family (UPF0197)	-
103234863	314.777	509.173	353.705	807.917	894.491	840.967	392.552	847.792	-1.1112	4.39118e-11	1.90628e-08	FOSB	NW_023666073.1	18534366	18539824	+	2060	protein_coding	FosB proto-oncogene, AP-1 transcription factor subunit, transcript variant X1 && P53539.1 RecName: Full=Protein fosB; AltName: Full=G0/G1 switch regulatory protein 3 && PF00170:bZIP transcription factor	bZIP_1
103241722	686.254	499.989	579.271	1179.23	1192.35	1016.25	588.505	1129.28	-0.940068	5.26258e-11	2.2211e-08	LOC103241722	NW_023666041.1	33542567	33543005	+	439	protein_coding	40S ribosomal protein S26 && P61251.3 RecName: Full=40S ribosomal protein S26 >P62856.3 RecName: Full=40S ribosomal protein S26 >P62854.3 RecName: Full=40S ribosomal protein S26 >P62855.3 RecName: Full=40S ribosomal protein S26 >Q56JV1.3 RecName: Full=40S ribosomal protein S26 >P49171.4 RecName: Full=40S ribosomal protein S26 && PF01283:Ribosomal protein S26e	-
103219498	104.6	392.849	153.555	10.7202	3.66595	8.10571	217.001	7.4973	4.85974	6.65497e-11	2.73286e-08	LOC103219498	NW_023666352.1	26167	80993	+	1458	protein_coding	RNA 3'-terminal phosphate cyclase-like protein, transcript variant X1 && Q9Y2P8.3 RecName: Full=RNA 3'-terminal phosphate cyclase-like protein && PF01137:RNA 3'-terminal phosphate cyclase|PF05189:RNA 3'-terminal phosphate cyclase (RTC), insert domain	-
103235312	12306.6	9743.67	10438.5	17315.1	18760.5	17773.8	10829.6	17949.8	-0.728961	6.89748e-11	2.7579e-08	RPL28	NW_023666045.1	633374	635905	+	602	protein_coding	ribosomal protein L28 && P46779.3 RecName: Full=60S ribosomal protein L28 && PF01778:Ribosomal L28e protein family	-
103216454	375.387	280.606	325.112	960.924	604.881	671.761	327.035	745.855	-1.18886	7.289e-11	2.83972e-08	ATP5MK	NW_023666048.1	57550425	57557945	-	454	protein_coding	ATP synthase membrane subunit k && Q96IX5.1 RecName: Full=Up-regulated during skeletal muscle growth protein 5; AltName: Full=Diabetes-associated protein in insulin-sensitive tissues; AltName: Full=HCV F-transactivated protein 2 && PF14960:ATP synthase regulation	-
103244527	781.078	680.598	693.643	1581.72	1257.42	1183.43	718.44	1340.86	-0.900005	1.01109e-10	3.83876e-08	UQCRQ	NW_023666034.1	42256991	42258119	-	570	protein_coding	ubiquinol-cytochrome c reductase complex III subunit VII, transcript variant X1 && O14949.4 RecName: Full=Cytochrome b-c1 complex subunit 8; AltName: Full=Complex III subunit 8; AltName: Full=Complex III subunit VIII; AltName: Full=Ubiquinol-cytochrome c reductase complex 9.5 kDa protein; AltName: Full=Ubiquinol-cytochrome c reductase complex ubiquinone-binding protein QP-C && PF02939:UcrQ family	-
103223964	10839.3	8001.87	9188.92	17486.7	16413.4	14955	9343.36	16285	-0.801507	1.03586e-10	3.83876e-08	S100A6	NW_023666038.1	9659199	9660869	+	700	protein_coding	S100 calcium binding protein A6 && P06703.1 RecName: Full=Protein S100-A6; AltName: Full=Calcyclin; AltName: Full=Growth factor-inducible protein 2A9; AltName: Full=MLN 4; AltName: Full=Prolactin receptor-associated protein; Short=PRA; AltName: Full=S100 calcium-binding protein A6 && PF01023:S-100/ICaBP type calcium binding domain	-
103233835	1404.77	1023.45	1213.61	2324.34	2227.06	2027.44	1213.94	2192.95	-0.853031	1.09401e-10	3.95771e-08	RPS28	NW_023666074.1	12604390	12605303	-	414	protein_coding	ribosomal protein S28 && Q6QAT1.2 RecName: Full=40S ribosomal protein S28 >P62859.1 RecName: Full=40S ribosomal protein S28 >P62857.1 RecName: Full=40S ribosomal protein S28 >P62858.1 RecName: Full=40S ribosomal protein S28 >Q56JX6.1 RecName: Full=40S ribosomal protein S28 && PF01200:Ribosomal protein S28e	-
103223060	534.73	489.785	444.779	1085.67	894.491	826.782	489.765	935.647	-0.933474	1.18138e-10	4.17439e-08	SNRPD3	NW_023666085.1	4743649	4779869	-	1959	protein_coding	small nuclear ribonucleoprotein D3 polypeptide, transcript variant X1 && P62318.1 RecName: Full=Small nuclear ribonucleoprotein Sm D3; Short=Sm-D3; AltName: Full=snRNP core protein D3 >P62323.1 RecName: Full=Small nuclear ribonucleoprotein Sm D3; Short=Sm-D3; AltName: Full=snRNP core protein D3 >P62320.1 RecName: Full=Small nuclear ribonucleoprotein Sm D3; Short=Sm-D3; AltName: Full=snRNP core pr…	LSM
103244929	126.106	184.69	302.873	69.1943	39.4089	44.5814	204.556	51.0615	2.00193	1.38326e-10	4.77665e-08	LOC103244929	NW_023666097.1	990267	1006307	-	2292	protein_coding	methionine adenosyltransferase 2 subunit beta, transcript variant X2 && Q9NZL9.1 RecName: Full=Methionine adenosyltransferase 2 subunit beta; AltName: Full=Methionine adenosyltransferase II beta; Short=MAT II beta; AltName: Full=Putative dTDP-4-keto-6-deoxy-D-glucose 4-reductase >Q5R4E0.1 RecName: Full=Methionine adenosyltransferase 2 subunit beta; AltName: Full=Methionine adenosyltransferase II …	-
103233030	1955.14	1388.75	1601.2	4527.84	3286.52	2698.19	1648.36	3504.18	-1.08795	1.6989e-10	5.73626e-08	LOC103233030	NW_023666047.1	33821919	33823632	-	783	protein_coding	metallothionein-1E-like && - && PF00131:Metallothionein	-
103226516	748.818	519.377	536.911	1432.61	1153.86	1082.11	601.702	1222.86	-1.02256	2.61156e-10	8.62609e-08	SEM1	NW_023666042.1	51986099	52022116	-	1473	protein_coding	SEM1 26S proteasome complex subunit, transcript variant X1 && P60896.1 RecName: Full=26S proteasome complex subunit DSS1; AltName: Full=Deleted in split hand/split foot protein 1; AltName: Full=Split hand/foot deleted protein 1; AltName: Full=Split hand/foot malformation type 1 protein >P60897.1 RecName: Full=26S proteasome complex subunit DSS1; AltName: Full=Deleted in split hand/split foot prot…	-
103216254	395.916	299.994	328.289	804.993	682.782	591.717	341.399	693.164	-1.02132	3.05519e-10	9.8767e-08	ROMO1	NW_023666087.1	2960493	2962170	+	465	protein_coding	reactive oxygen species modulator 1, transcript variant X2 && P60602.1 RecName: Full=Reactive oxygen species modulator 1; Short=ROS modulator 1; AltName: Full=Epididymis tissue protein Li 175; AltName: Full=Glyrichin; AltName: Full=Mitochondrial targeting GxxxG motif protein; Short=MTGM; AltName: Full=Protein MGR2 homolog >P60603.1 RecName: Full=Reactive oxygen species modulator 1; Short=ROS modu…	-
103243426	698.962	503.05	611.041	1721.09	1220.76	1017.27	604.351	1319.7	-1.12662	3.53451e-10	1.11882e-07	ATP5F1E	NW_023666050.1	53161497	53165188	+	451	protein_coding	ATP synthase F1 subunit epsilon && P56381.2 RecName: Full=ATP synthase subunit epsilon, mitochondrial; Short=ATPase subunit epsilon && PF04627:Mitochondrial ATP synthase epsilon chain	-
103233029	2813.44	2158.12	2188.95	4175.05	4094.86	3923.16	2386.84	4064.36	-0.767748	4.30224e-10	1.33405e-07	LOC103233029	NW_023666047.1	33838307	33839377	-	556	protein_coding	metallothionein-2 && - && PF00131:Metallothionein	-
119621116	687.231	521.417	565.504	1013.55	1137.36	1034.49	591.384	1061.8	-0.84402	8.68024e-10	2.63775e-07	LOC119621116	NW_023666067.1	10856184	10856567	+	384	protein_coding	40S ribosomal protein S28-like && Q6QAT1.2 RecName: Full=40S ribosomal protein S28 >P62859.1 RecName: Full=40S ribosomal protein S28 >P62857.1 RecName: Full=40S ribosomal protein S28 >P62858.1 RecName: Full=40S ribosomal protein S28 >Q56JX6.1 RecName: Full=40S ribosomal protein S28 && PF01200:Ribosomal protein S28e	-
103231097	5531.09	4324.4	4754.9	8004.13	8092.58	7584.92	4870.13	7893.87	-0.696723	9.03541e-10	2.69184e-07	RPS17	NW_023666059.1	43976872	43981009	-	594	protein_coding	ribosomal protein S17 && P08708.2 RecName: Full=40S ribosomal protein S17 && PF00833:Ribosomal S17	-
103226057	528.865	366.319	481.844	1256.22	805.592	885.549	459.009	982.453	-1.09752	1.09791e-09	3.20802e-07	SEC61G	NW_023666062.1	18374761	18381653	-	466	protein_coding	SEC61 translocon subunit gamma && P60058.1 RecName: Full=Protein transport protein Sec61 subunit gamma >P60059.1 RecName: Full=Protein transport protein Sec61 subunit gamma >P60060.1 RecName: Full=Protein transport protein Sec61 subunit gamma >Q3T104.1 RecName: Full=Protein transport protein Sec61 subunit gamma && PF00584:SecE/Sec61-gamma subunits of protein translocation complex	-
119619012	312.822	273.464	154.614	864.442	1327.99	949.381	246.966	1047.27	-2.08379	2.25703e-09	6.47042e-07	LOC119619012	NW_023666053.1	88931	89313	-	383	protein_coding	40S ribosomal protein S27 && P42677.3 RecName: Full=40S ribosomal protein S27; AltName: Full=Metallopan-stimulin 1; Short=MPS-1 >Q6ZWU9.3 RecName: Full=40S ribosomal protein S27 >Q71TY3.3 RecName: Full=40S ribosomal protein S27 >Q2KHT7.3 RecName: Full=40S ribosomal protein S27 && PF01667:Ribosomal protein S27	-
103223309	726.334	724.474	748.711	1121.73	1315.16	1183.43	733.173	1206.77	-0.719237	2.4333e-09	6.84658e-07	MAFF	NW_023666045.1	104842820	104857622	-	2498	protein_coding	MAF bZIP transcription factor F && O54791.1 RecName: Full=Transcription factor MafF; AltName: Full=V-maf musculoaponeurotic fibrosarcoma oncogene homolog F && PF13900:Putative domain of unknown function|PF03131:bZIP Maf transcription factor	bZIP_Maf
103234934	25.4168	46.9378	37.0649	153.982	113.644	110.44	36.4732	126.022	-1.79111	2.75367e-09	7.60714e-07	LOC103234934	NW_023666073.1	20324322	20324867	-	546	protein_coding	40S ribosomal protein S26-like && P61251.3 RecName: Full=40S ribosomal protein S26 >P62856.3 RecName: Full=40S ribosomal protein S26 >P62854.3 RecName: Full=40S ribosomal protein S26 >P62855.3 RecName: Full=40S ribosomal protein S26 >Q56JV1.3 RecName: Full=40S ribosomal protein S26 >P49171.4 RecName: Full=40S ribosomal protein S26 && PF01283:Ribosomal protein S26e	-
103229602	486.83	332.646	403.478	812.79	748.769	727.488	407.651	763.015	-0.903825	4.9946e-09	1.35514e-06	IFI27L2	NW_023666053.1	59139440	59141359	-	520	protein_coding	interferon alpha inducible protein 27 like 2 && Q9H2X8.1 RecName: Full=Interferon alpha-inducible protein 27-like protein 2; AltName: Full=Interferon-stimulated gene 12b protein; Short=ISG12(b); AltName: Full=Protein TLH29; AltName: Full=pIFI27-like protein; Flags: Precursor && PF06140:Interferon-induced 6-16 family	-
103218209	336.284	295.912	350.528	858.594	696.53	494.448	327.575	683.191	-1.0609	9.07579e-09	2.41926e-06	COPS9	NW_023666040.1	73237545	73243101	+	489	protein_coding	COP9 signalosome subunit 9 && Q32PD7.1 RecName: Full=Myeloma-overexpressed gene 2 protein homolog >Q8WXC6.3 RecName: Full=Myeloma-overexpressed gene 2 protein && PF15004:Myeloma-overexpressed-like	-
103235239	98.7345	76.529	92.1327	323.557	197.961	186.431	89.1321	235.983	-1.40421	1.10313e-08	2.88981e-06	NDUFA3	NW_023666073.1	26867931	26871530	+	532	protein_coding	NADH:ubiquinone oxidoreductase subunit A3, transcript variant X1 && O95167.1 RecName: Full=NADH dehydrogenase [ubiquinone] 1 alpha subcomplex subunit 3; AltName: Full=Complex I-B9; Short=CI-B9; AltName: Full=NADH-ubiquinone oxidoreductase B9 subunit >Q0MQ95.1 RecName: Full=NADH dehydrogenase [ubiquinone] 1 alpha subcomplex subunit 3; AltName: Full=Complex I-B9; Short=CI-B9; AltName: Full=NADH-ubi…	-
103219975	483.897	387.747	546.442	240.718	206.209	265.462	472.695	237.463	0.994043	1.32607e-08	3.41497e-06	LOC103219975	NW_023666045.1	87230552	87231384	+	833	protein_coding	40S ribosomal protein S2-like && O18789.2 RecName: Full=40S ribosomal protein S2 && PF03719:Ribosomal protein S5, C-terminal domain|PF00333:Ribosomal protein S5, N-terminal domain	-
103224516	13520.8	14176.2	13047.9	18735.1	20268.1	19941.1	13581.6	19648.1	-0.53273	2.29285e-08	5.80625e-06	CCN1	NW_023666033.1	70022961	70025930	+	2053	protein_coding	cellular communication network factor 1 && O00622.1 RecName: Full=Protein CYR61; AltName: Full=CCN family member 1; AltName: Full=Cysteine-rich angiogenic inducer 61; AltName: Full=Insulin-like growth factor-binding protein 10; Short=IBP-10; Short=IGF-binding protein 10; Short=IGFBP-10; AltName: Full=Protein GIG1; Flags: Precursor && PF00007:Cystine-knot domain|PF00219:Insulin-like growth factor …	VWC
103242020	3378.48	2650.96	2860.35	4671.1	4751.07	4464.22	2963.26	4628.8	-0.643358	2.54251e-08	6.33295e-06	RPL35A	NW_023666041.1	65616903	65622404	+	899	protein_coding	ribosomal protein L35a, transcript variant X1 && P18077.2 RecName: Full=60S ribosomal protein L35a; AltName: Full=Cell growth-inhibiting gene 33 protein >P61272.1 RecName: Full=60S ribosomal protein L35a >Q5R8K6.1 RecName: Full=60S ribosomal protein L35a && PF01247:Ribosomal protein L35Ae	-
103248591	754.684	541.825	621.631	1571.98	1117.2	1020.31	639.38	1236.49	-0.951223	2.69116e-08	6.59508e-06	ATP5MG	NW_023666043.1	16248046	16256735	-	688	protein_coding	ATP synthase membrane subunit g && O75964.3 RecName: Full=ATP synthase subunit g, mitochondrial; Short=ATPase subunit g && PF04718:Mitochondrial ATP synthase g subunit	-
103234875	2162.38	1821.39	1777	3410.01	3007.91	2806.6	1920.26	3074.84	-0.679054	3.09734e-08	7.46999e-06	SNRPD2	NW_023666073.1	18755632	18760350	-	634	protein_coding	small nuclear ribonucleoprotein D2 polypeptide && P62316.1 RecName: Full=Small nuclear ribonucleoprotein Sm D2; Short=Sm-D2; AltName: Full=snRNP core protein D2 >P62317.1 RecName: Full=Small nuclear ribonucleoprotein Sm D2; Short=Sm-D2; AltName: Full=snRNP core protein D2 >Q3SZF8.1 RecName: Full=Small nuclear ribonucleoprotein Sm D2; Short=Sm-D2; AltName: Full=snRNP core protein D2 && PF01423:LSM…	LSM
103231603	14140.5	10219.2	13015.1	21685.1	19161	19442.6	12458.3	20096.2	-0.689805	4.68946e-08	1.11331e-05	TMSB4X	NW_023666056.1	13239030	13241256	+	718	protein_coding	thymosin beta 4 X-linked && P20065.1 RecName: Full=Thymosin beta-4; Short=T beta 4; Contains: RecName: Full=Hematopoietic system regulatory peptide; AltName: Full=Seraspenide && PF01290:Thymosin beta-4 family	-
103230102	3324.71	4696.84	4696.65	2789.21	2392.95	2155.11	4239.4	2445.75	0.793438	5.26547e-08	1.23082e-05	CENPF	NW_023666055.1	15379185	15438265	-	10690	protein_coding	centromere protein F, transcript variant X1 && P49454.2 RecName: Full=Centromere protein F; Short=CENP-F; AltName: Full=AH antigen; AltName: Full=Kinetochore protein CENPF; AltName: Full=Mitosin; Flags: Precursor && PF10490:Rb-binding domain of kinetochore protein Cenp-F/LEK1|PF10473:Leucine-rich repeats of kinetochore protein Cenp-F/LEK1|PF10481:Cenp-F N-terminal domain	-
103238831	524.955	477.541	572.917	860.543	879.827	825.769	525.138	855.38	-0.704271	5.35587e-08	1.23299e-05	DUSP6	NW_023666037.1	160455940	160460447	+	2893	protein_coding	dual specificity phosphatase 6 && Q16828.2 RecName: Full=Dual specificity protein phosphatase 6; AltName: Full=Dual specificity protein phosphatase PYST1; AltName: Full=Mitogen-activated protein kinase phosphatase 3; Short=MAP kinase phosphatase 3; Short=MKP-3 && PF00782:Dual specificity phosphatase, catalytic domain|PF00581:Rhodanese-like domain	DSPc
103226961	1452.67	1015.28	1065.35	2038.8	2099.67	1880.52	1177.77	2006.33	-0.768209	5.86917e-08	1.33099e-05	ELOB	NW_023666068.1	28342826	28349254	-	1507	protein_coding	elongin B && Q15370.1 RecName: Full=Transcription elongation factor B polypeptide 2; AltName: Full=Elongin 18 kDa subunit; AltName: Full=Elongin-B; Short=EloB; AltName: Full=RNA polymerase II transcription factor SIII subunit B; AltName: Full=SIII p18 && PF00240:Ubiquitin family	ubiquitin
103220618	654.971	521.417	567.622	973.593	932.067	938.236	581.337	947.965	-0.705021	7.24792e-08	1.61948e-05	OST4	NW_023666045.1	31591872	31593162	-	548	protein_coding	oligosaccharyltransferase complex subunit 4, non-catalytic && Q99LX8.1 RecName: Full=Dolichyl-diphosphooligosaccharide--protein glycosyltransferase subunit 4 >B0BLS0.1 RecName: Full=Dolichyl-diphosphooligosaccharide--protein glycosyltransferase subunit 4 >P0C6T2.1 RecName: Full=Dolichyl-diphosphooligosaccharide--protein glycosyltransferase subunit 4 && PF10215:Oligosaccaryltransferase	-
103219629	243.415	259.178	228.743	446.352	418.834	417.444	243.779	427.543	-0.810222	1.00486e-07	2.21272e-05	CSTB	NW_023666054.1	15620453	15625359	-	973	protein_coding	cystatin B && Q862Z5.1 RecName: Full=Cystatin-B; AltName: Full=Stefin-B && PF00031:Cystatin domain	-
103237185	2796.83	2187.71	2375.33	5299.7	3800.67	3631.36	2453.29	4243.91	-0.790585	1.07446e-07	2.3322e-05	RPL30	NW_023666039.1	47779946	47783983	+	533	protein_coding	ribosomal protein L30 && Q76KA2.3 RecName: Full=60S ribosomal protein L30 >P62890.2 RecName: Full=60S ribosomal protein L30 >P62888.2 RecName: Full=60S ribosomal protein L30 >P62889.2 RecName: Full=60S ribosomal protein L30 >Q3T0D5.3 RecName: Full=60S ribosomal protein L30 && PF01248:Ribosomal protein L7Ae/L30e/S12e/Gadd45 family	-
103246518	91.8915	93.8755	119.667	261.184	218.124	192.511	101.811	223.94	-1.13891	1.15841e-07	2.479e-05	ATP5ME	NW_023666051.1	4500187	4502153	+	402	protein_coding	ATP synthase membrane subunit e && Q06185.2 RecName: Full=ATP synthase subunit e, mitochondrial; Short=ATPase subunit e && PF05680:ATP synthase E chain	-
103234748	9824.57	7336.58	8368.19	13454.9	13641	12458.5	8509.78	13184.8	-0.631655	1.24617e-07	2.62977e-05	RPS19	NW_023666073.1	14302605	14313949	+	1055	protein_coding	ribosomal protein S19, transcript variant X1 && P39019.2 RecName: Full=40S ribosomal protein S19 >Q5R8M9.3 RecName: Full=40S ribosomal protein S19 >Q32PD5.3 RecName: Full=40S ribosomal protein S19 && PF01090:Ribosomal protein S19e	-
103227011	625.644	479.582	482.903	857.62	970.559	856.166	529.376	894.781	-0.756824	1.44698e-07	3.01171e-05	LOC103227011	NW_023666072.1	5739511	5739978	-	468	protein_coding	60S ribosomal protein L35a-like && P18077.2 RecName: Full=60S ribosomal protein L35a; AltName: Full=Cell growth-inhibiting gene 33 protein >P61272.1 RecName: Full=60S ribosomal protein L35a >Q5R8K6.1 RecName: Full=60S ribosomal protein L35a && PF01247:Ribosomal protein L35Ae	-
103245512	1052.84	808.146	974.277	2341.89	1503.95	1451.94	945.088	1765.93	-0.901793	1.6177e-07	3.32152e-05	RPS27L	NW_023666048.1	121010771	121014944	-	1051	protein_coding	ribosomal protein S27 like, transcript variant X3 && P24051.3 RecName: Full=40S ribosomal protein S27-like >Q6ZWY3.3 RecName: Full=40S ribosomal protein S27-like >Q71UM5.3 RecName: Full=40S ribosomal protein S27-like && PF01667:Ribosomal protein S27	-
103237061	151.523	127.548	155.673	345.972	245.618	290.792	144.915	294.127	-1.02075	1.64762e-07	3.33785e-05	RBIS	NW_023666039.1	60506619	60512523	+	522	protein_coding	ribosomal biogenesis factor && A8YXZ5.2 RecName: Full=Uncharacterized protein C8orf59 homolog >Q8N0T1.4 RecName: Full=Uncharacterized protein C8orf59 && PF15679:Domain of unknown function (DUF4665)	-
103228938	1642.32	1116.3	1342.81	2632.31	2112.5	2206.78	1367.14	2317.2	-0.760962	2.02199e-07	4.04238e-05	RPL36AL	NW_023666053.1	14974854	14976798	-	553	protein_coding	ribosomal protein L36a like && P83883.2 RecName: Full=60S ribosomal protein L36a; AltName: Full=60S ribosomal protein L44 >P83884.2 RecName: Full=60S ribosomal protein L36a; AltName: Full=60S ribosomal protein L44 >P83881.2 RecName: Full=60S ribosomal protein L36a; AltName: Full=60S ribosomal protein L44; AltName: Full=Cell growth-inhibiting gene 15 protein; AltName: Full=Cell migration-inducing …	-
103246781	1156.46	879.573	939.33	1610.96	1646.01	1492.46	991.789	1583.14	-0.674444	2.18694e-07	4.31537e-05	ATP5MF	NW_023666070.1	2596972	2604989	-	516	protein_coding	ATP synthase membrane subunit f && Q5R6T5.3 RecName: Full=ATP synthase subunit f, mitochondrial && PF10206:Mitochondrial F1F0-ATP synthase, subunit f	-
103243377	10071.9	7748.81	8574.7	13759.9	13136.9	12929.6	8798.47	13275.5	-0.5934	2.24682e-07	4.3767e-05	RPL27	NW_023666077.1	34074547	34079136	-	587	protein_coding	ribosomal protein L27 && P61356.2 RecName: Full=60S ribosomal protein L27 >P61357.2 RecName: Full=60S ribosomal protein L27 >P61358.2 RecName: Full=60S ribosomal protein L27 >P61354.2 RecName: Full=60S ribosomal protein L27 >P61353.2 RecName: Full=60S ribosomal protein L27 >P61355.2 RecName: Full=60S ribosomal protein L27 >Q4R8Z4.1 RecName: Full=60S ribosomal protein L27 >A1XQU5.1 RecName: Full=6…	-
103244654	760.549	783.657	787.894	1169.48	1188.68	1138.85	777.366	1165.67	-0.584683	2.59577e-07	4.99242e-05	HBEGF	NW_023666034.1	34887898	34902819	+	3869	protein_coding	heparin binding EGF like growth factor && Q09118.1 RecName: Full=Proheparin-binding EGF-like growth factor; Contains: RecName: Full=Heparin-binding EGF-like growth factor; Short=HB-EGF; Short=HBEGF; AltName: Full=Diphtheria toxin receptor; Short=DT-R; Flags: Precursor && -	-
103233875	940.422	627.538	745.534	1261.09	1336.24	1286.78	771.164	1294.7	-0.747138	3.24721e-07	6.16727e-05	UBL5	NW_023666074.1	11187078	11189647	-	652	protein_coding	ubiquitin like 5, transcript variant X2 && Q6EGX7.1 RecName: Full=Ubiquitin-like protein 5; AltName: Full=Beacon protein >Q791B0.1 RecName: Full=Ubiquitin-like protein 5; AltName: Full=Beacon protein >Q9BZL1.1 RecName: Full=Ubiquitin-like protein 5 >Q9EPV8.1 RecName: Full=Ubiquitin-like protein 5 >Q3T0Z3.1 RecName: Full=Ubiquitin-like protein 5 && -	-
103225267	489.762	327.544	355.823	787.451	736.855	614.008	391.043	712.771	-0.865533	3.39391e-07	6.3663e-05	ATP5IF1	NW_023666033.1	11910192	11912229	+	537	protein_coding	ATP synthase inhibitory factor subunit 1 && Q9UII2.1 RecName: Full=ATPase inhibitor, mitochondrial; AltName: Full=Inhibitor of F(1)F(o)-ATPase; Short=IF(1); Short=IF1; Flags: Precursor >Q5RFJ9.1 RecName: Full=ATPase inhibitor, mitochondrial; AltName: Full=Inhibitor of F(1)F(o)-ATPase; Short=IF(1); Short=IF1; Flags: Precursor && PF04568:Mitochondrial ATPase inhibitor, IATP	-
119625232	389.073	362.237	357.941	870.289	581.052	580.572	369.75	677.304	-0.87295	3.60353e-07	6.67709e-05	GTF2H5	NW_023666040.1	58139835	58152711	+	787	protein_coding	general transcription factor IIH subunit 5, transcript variant X1 && Q6ZYL4.1 RecName: Full=General transcription factor IIH subunit 5; AltName: Full=General transcription factor IIH polypeptide 5; AltName: Full=TFB5 ortholog; AltName: Full=TFIIH basal transcription factor complex TTD-A subunit >Q2T9Z5.1 RecName: Full=General transcription factor IIH subunit 5; AltName: Full=General transcription…	-
103227203	161.299	209.179	156.732	368.387	335.434	299.911	175.737	334.577	-0.929124	3.71516e-07	6.80098e-05	LOC103227203	NW_023666072.1	14398002	14405722	+	2834	protein_coding	V-type proton ATPase subunit e 2, transcript variant X1 && Q91XE7.1 RecName: Full=V-type proton ATPase subunit e 2; Short=V-ATPase subunit e 2; AltName: Full=Vacuolar proton pump subunit e 2 >Q5EB76.1 RecName: Full=V-type proton ATPase subunit e 2; Short=V-ATPase subunit e 2; AltName: Full=Vacuolar proton pump subunit e 2 && PF05493:ATP synthase subunit H	-
103217773	736.11	656.108	619.513	1155.84	967.81	1050.7	670.577	1058.12	-0.657438	4.61711e-07	8.35146e-05	ATP5PF	NW_023666050.1	87004210	87016075	-	860	protein_coding	ATP synthase peripheral stalk subunit F6, transcript variant X3 && Q8SPH6.1 RecName: Full=ATP synthase-coupling factor 6, mitochondrial; Short=ATPase subunit F6; Flags: Precursor && PF05511:Mitochondrial ATP synthase coupling factor 6	-
103223570	697.985	466.317	499.847	1236.73	901.823	906.826	554.716	1015.13	-0.871198	4.86935e-07	8.7041e-05	LOC103223570	NW_023666049.1	22341241	22341766	-	526	protein_coding	60S acidic ribosomal protein P1-like && P19944.1 RecName: Full=60S acidic ribosomal protein P1 && PF00428:60s Acidic ribosomal protein	-
103236091	3566.17	2758.1	3040.38	5091.14	4523.78	4595.94	3121.55	4736.95	-0.601576	5.03463e-07	8.8949e-05	RPL34	NW_023666037.1	35175054	35179279	+	576	protein_coding	ribosomal protein L34, transcript variant X2 && P49207.3 RecName: Full=60S ribosomal protein L34 && PF01199:Ribosomal protein L34e	-
103243097	829.956	606.109	725.413	2780.44	1805.48	1517.79	720.493	2034.57	-1.49762	5.57441e-07	9.73536e-05	RPL38	NW_023666077.1	18239515	18245756	-	481	protein_coding	ribosomal protein L38, transcript variant X3 && P63174.2 RecName: Full=60S ribosomal protein L38 >P63173.2 RecName: Full=60S ribosomal protein L38 >Q32PB9.4 RecName: Full=60S ribosomal protein L38 && PF01781:Ribosomal L38e protein family	-
103229567	61.5869	59.1824	76.2478	251.438	137.473	132.731	65.6724	173.881	-1.40562	5.66175e-07	9.77553e-05	NDUFB1	NW_023666053.1	57116475	57122262	-	464	protein_coding	NADH:ubiquinone oxidoreductase subunit B1 && O75438.1 RecName: Full=NADH dehydrogenase [ubiquinone] 1 beta subcomplex subunit 1; AltName: Full=Complex I-MNLL; Short=CI-MNLL; AltName: Full=NADH-ubiquinone oxidoreductase MNLL subunit; Contains: RecName: Full=NADH dehydrogenase [ubiquinone] 1 beta subcomplex subunit 1, N-terminally processed >Q0MQC5.1 RecName: Full=NADH dehydrogenase [ubiquinone] 1 …	-
103233044	155.434	91.8348	98.4867	286.523	259.366	213.788	115.252	253.226	-1.13389	6.74952e-07	0.000115227	LOC103233044	NW_023666047.1	33723136	33724903	-	455	protein_coding	metallothionein-1X && - && PF00131:Metallothionein	-
103224057	1567.04	1420.38	1539.78	1037.91	964.144	1061.85	1509.07	1021.3	0.563517	6.89406e-07	0.000115861	LOC103224057	NW_023666038.1	15433418	15437640	+	2973	protein_coding	thioredoxin interacting protein && Q9H3M7.1 RecName: Full=Thioredoxin-interacting protein; AltName: Full=Thioredoxin-binding protein 2; AltName: Full=Vitamin D3 up-regulated protein 1 && PF00339:Arrestin (or S-antigen), N-terminal domain|PF02752:Arrestin (or S-antigen), C-terminal domain	-
103233031	1233.69	692.842	689.407	1816.59	1727.58	1453.96	871.981	1666.04	-0.933587	6.93915e-07	0.000115861	LOC103233031	NW_023666047.1	33816696	33818099	-	467	protein_coding	metallothionein-1E && - && PF00131:Metallothionein	-
103247992	1596.37	1353.03	1347.04	2012.48	2313.21	2134.84	1432.15	2153.51	-0.588378	7.15201e-07	0.000118117	LOC103247992	NW_023666046.1	21108448	21110216	+	1769	transcribed_pseudogene	heterogeneous nuclear ribonucleoprotein A1-like && P49312.2 RecName: Full=Heterogeneous nuclear ribonucleoprotein A1; Short=hnRNP A1; AltName: Full=HDP-1; AltName: Full=Helix-destabilizing protein; AltName: Full=Single-strand-binding protein; AltName: Full=Topoisomerase-inhibitor suppressed; AltName: Full=hnRNP core protein A1; Contains: RecName: Full=Heterogeneous nuclear ribonucleoprotein A1, N…	RRM_1
103226480	3184.92	2376.48	2508.76	4274.45	4061.87	4036.64	2690.05	4124.32	-0.616354	7.33385e-07	0.000119818	NDUFA4	NW_023666042.1	57188514	57195774	-	1057	protein_coding	NDUFA4 mitochondrial complex associated && Q4R542.1 RecName: Full=Cytochrome c oxidase subunit NDUFA4 >Q3YAJ5.1 RecName: Full=Cytochrome c oxidase subunit NDUFA4 && PF06522:NADH-ubiquinone reductase complex 1 MLRQ subunit	-
103224652	435.018	388.767	387.593	623.723	653.455	639.338	403.793	638.839	-0.661485	8.14697e-07	0.000131686	GADD45A	NW_023666033.1	52186272	52189568	+	1494	protein_coding	growth arrest and DNA damage inducible alpha && P24522.1 RecName: Full=Growth arrest and DNA damage-inducible protein GADD45 alpha; AltName: Full=DNA damage-inducible transcript 1 protein; Short=DDIT-1 && PF01248:Ribosomal protein L7Ae/L30e/S12e/Gadd45 family	-
103223297	587.519	484.683	434.189	843.976	818.422	783.214	502.13	815.204	-0.698377	9.69432e-07	0.00015021	POLR2F	NW_023666045.1	105107935	105122006	-	579	protein_coding	RNA polymerase II, I and III subunit F && Q32PE0.1 RecName: Full=DNA-directed RNA polymerases I, II, and III subunit RPABC2; Short=RNA polymerases I, II, and III subunit ABC2; AltName: Full=DNA-directed RNA polymerase II subunit F; AltName: Full=RPB6 homolog && PF01192:RNA polymerase Rpb6	-
103248456	120.241	111.222	138.729	323.557	242.869	203.656	123.397	256.694	-1.05766	9.73647e-07	0.00015021	TIMM8B	NW_023666043.1	22540564	22542553	+	816	protein_coding	translocase of inner mitochondrial membrane 8 homolog B && Q9Y5J9.1 RecName: Full=Mitochondrial import inner membrane translocase subunit Tim8 B; AltName: Full=DDP-like protein; AltName: Full=Deafness dystonia protein 2 && PF02953:Tim10/DDP family zinc finger	-
103217629	737.087	499.989	677.758	1348.8	1014.55	993.963	638.278	1119.11	-0.809903	9.76105e-07	0.00015021	NDUFB3	NW_023666040.1	112683374	112696127	-	836	protein_coding	NADH:ubiquinone oxidoreductase subunit B3, transcript variant X1 && O43676.3 RecName: Full=NADH dehydrogenase [ubiquinone] 1 beta subcomplex subunit 3; AltName: Full=Complex I-B12; Short=CI-B12; AltName: Full=NADH-ubiquinone oxidoreductase B12 subunit >Q0MQD1.3 RecName: Full=NADH dehydrogenase [ubiquinone] 1 beta subcomplex subunit 3; AltName: Full=Complex I-B12; Short=CI-B12; AltName: Full=NADH-…	-
103215789	984.412	728.556	763.537	445.377	544.393	488.369	825.502	492.713	0.744551	9.82918e-07	0.00015021	DEPP1	NW_023666056.1	45800538	45802078	+	985	protein_coding	DEPP1 autophagy regulator && Q5RBE4.1 RecName: Full=Protein DEPP >Q9NTK1.2 RecName: Full=Protein DEPP; AltName: Full=Decidual protein induced by progesterone; AltName: Full=Fasting-induced gene protein; Short=FIG && PF15343:Decidual protein induced by progesterone family	-
103246919	720.469	569.376	668.227	1187.02	1067.71	917.972	652.69	1057.57	-0.696283	9.83433e-07	0.00015021	LOC103246919	NW_023666071.1	11583136	11583683	-	548	protein_coding	40S ribosomal protein S19 && P39019.2 RecName: Full=40S ribosomal protein S19 >Q5R8M9.3 RecName: Full=40S ribosomal protein S19 >Q32PD5.3 RecName: Full=40S ribosomal protein S19 && PF01090:Ribosomal protein S19e	-
103234232	51.8112	32.6524	49.7729	208.558	98.9805	102.335	44.7455	136.624	-1.60976	9.88613e-07	0.00015021	LOC103234232	NW_023666074.1	1449031	1449501	-	471	protein_coding	40S ribosomal protein S15a-like && P62244.2 RecName: Full=40S ribosomal protein S15a >P62246.2 RecName: Full=40S ribosomal protein S15a >P62245.2 RecName: Full=40S ribosomal protein S15a >Q76I82.1 RecName: Full=40S ribosomal protein S15a && PF00410:Ribosomal protein S8	-
103232362	1499.59	1153.04	1227.38	4683.77	2918.09	2696.16	1293.34	3432.68	-1.40818	1.06376e-06	0.000160028	LOC103232362	NW_023666065.1	14651257	14656032	+	592	protein_coding	60S ribosomal protein L36a && P83883.2 RecName: Full=60S ribosomal protein L36a; AltName: Full=60S ribosomal protein L44 >P83884.2 RecName: Full=60S ribosomal protein L36a; AltName: Full=60S ribosomal protein L44 >P83881.2 RecName: Full=60S ribosomal protein L36a; AltName: Full=60S ribosomal protein L44; AltName: Full=Cell growth-inhibiting gene 15 protein; AltName: Full=Cell migration-inducing g…	-
103240482	6.84299	7.1427	6.35398	97.4568	30.2441	24.3171	6.77989	50.6727	-2.90109	1.18429e-06	0.000176412	LOC103240482	NW_023666038.1	152939861	152940534	+	674	transcribed_pseudogene	myosin light polypeptide 6-like && Q64119.3 RecName: Full=Myosin light polypeptide 6; AltName: Full=17 kDa myosin light chain; Short=LC17; AltName: Full=Myosin light chain 3; Short=MLC-3; AltName: Full=Myosin light chain alkali 3; Short=Myosin light chain A3; AltName: Full=Smooth muscle and nonmuscle myosin light chain alkali 6 && -	-
103247342	1655.02	1337.73	1379.87	5556.01	3355.26	3067	1457.54	3992.76	-1.45381	1.26702e-06	0.000186904	RPL39	NW_023666065.1	32567895	32573168	-	523	protein_coding	ribosomal protein L39 && P62893.2 RecName: Full=60S ribosomal protein L39 >P62891.2 RecName: Full=60S ribosomal protein L39 >P62892.2 RecName: Full=60S ribosomal protein L39 >Q3T051.3 RecName: Full=60S ribosomal protein L39 && PF00832:Ribosomal L39 protein	-
103221040	1034.27	1095.89	1042.05	1412.15	1642.34	1618.1	1057.41	1557.53	-0.558805	1.46526e-06	0.000214069	CSRNP1	NW_023666063.1	8989494	9001135	+	4843	protein_coding	cysteine and serine rich nuclear protein 1, transcript variant X3 && Q96S65.2 RecName: Full=Cysteine/serine-rich nuclear protein 1; Short=CSRNP-1; AltName: Full=Axin-1 up-regulated gene 1 protein; AltName: Full=Protein URAX1; AltName: Full=TGF-beta-induced apoptosis protein 3; Short=TAIP-3 && PF16019:Cysteine/serine-rich nuclear protein N-terminus	-
119618870	11.7308	6.12232	8.47198	76.0163	42.1584	30.3964	8.77504	49.5237	-2.49344	1.51802e-06	0.000219664	LOC119618870	NW_023666052.1	20913425	20931382	-	624	protein_coding	60S ribosomal protein L34-like && P49207.3 RecName: Full=60S ribosomal protein L34 && PF01199:Ribosomal protein L34e	-
103238566	258.078	202.036	226.625	386.903	415.168	377.929	228.913	393.334	-0.780657	1.59771e-06	0.000229015	DDIT3	NW_023666037.1	192535088	192539471	+	983	protein_coding	DNA damage inducible transcript 3, transcript variant X1 && P35638.1 RecName: Full=DNA damage-inducible transcript 3 protein; Short=DDIT-3; AltName: Full=C/EBP zeta; AltName: Full=C/EBP-homologous protein; Short=CHOP; AltName: Full=C/EBP-homologous protein 10; Short=CHOP-10; AltName: Full=CCAAT/enhancer-binding protein homologous protein; AltName: Full=Growth arrest and DNA damage-inducible prote…	-
novel.849	351.925	370.4	342.056	213.43	217.207	198.59	354.794	209.743	0.757949	1.98744e-06	0.000282217	-	NW_023666054.1	29265247	29269153	-	3549	-	- && Q8WTZ3.1 RecName: Full=Zinc finger protein ENSP00000375192 && -	-
103227585	248.303	165.303	160.968	905.373	561.806	458.986	191.524	642.055	-1.74472	2.13386e-06	0.000300203	LOC103227585	NW_023666041.1	157248732	157249060	-	230	lncRNA	uncharacterized LOC103227585 && - && PF09072:Translation machinery associated TMA7	-
103230267	392.983	219.383	340.997	791.349	633.292	471.144	317.788	631.929	-0.991603	2.89699e-06	0.000401708	SNRPE	NW_023666055.1	26249119	26257943	-	701	protein_coding	small nuclear ribonucleoprotein polypeptide E, transcript variant X2 && P62305.1 RecName: Full=Small nuclear ribonucleoprotein E; Short=snRNP-E; AltName: Full=Sm protein E; Short=Sm-E; Short=SmE >P62304.1 RecName: Full=Small nuclear ribonucleoprotein E; Short=snRNP-E; AltName: Full=Sm protein E; Short=Sm-E; Short=SmE >P62303.1 RecName: Full=Small nuclear ribonucleoprotein E; Short=snRNP-E; AltNam…	LSM
103226389	174.985	159.18	156.732	341.099	292.359	256.343	163.632	296.6	-0.857848	2.90825e-06	0.000401708	TOMM7	NW_023666042.1	69090185	69100606	-	462	protein_coding	translocase of outer mitochondrial membrane 7 && Q2KI08.1 RecName: Full=Mitochondrial import receptor subunit TOM7 homolog; AltName: Full=Translocase of outer membrane 7 kDa subunit homolog >A1XQS2.1 RecName: Full=Mitochondrial import receptor subunit TOM7 homolog; AltName: Full=Translocase of outer membrane 7 kDa subunit homolog && PF08038:TOM7 family	-
103232235	715.581	519.377	683.053	1218.21	986.139	937.223	639.337	1047.19	-0.711786	3.74196e-06	0.00051221	COX7B	NW_023666067.1	14668646	14674604	-	488	protein_coding	cytochrome c oxidase subunit 7B, mitochondrial && Q5R9K2.1 RecName: Full=Cytochrome c oxidase subunit 7B, mitochondrial; AltName: Full=Cytochrome c oxidase polypeptide VIIb; Flags: Precursor && PF05392:Cytochrome C oxidase chain VIIB	-
103241939	5945.58	5597.84	5166.85	3739.42	4332.23	3440.87	5570.09	3837.51	0.537434	4.13533e-06	0.000561002	AHNAK	NW_023666038.1	108691523	108724002	+	18176	protein_coding	AHNAK nucleoprotein && Q09666.2 RecName: Full=Neuroblast differentiation-associated protein AHNAK; AltName: Full=Desmoyokin && -	-
119624931	26.3944	36.7339	19.0619	196.863	59.5716	65.8589	27.3967	107.431	-1.96972	4.38552e-06	0.000589678	LOC119624931	NW_023666039.1	89608473	89608894	+	422	protein_coding	60S ribosomal protein L39 && P62893.2 RecName: Full=60S ribosomal protein L39 >P62891.2 RecName: Full=60S ribosomal protein L39 >P62892.2 RecName: Full=60S ribosomal protein L39 >Q3T051.3 RecName: Full=60S ribosomal protein L39 && PF00832:Ribosomal L39 protein	-
103247345	331.396	239.791	243.569	432.708	482.988	472.158	271.585	462.618	-0.76738	4.54423e-06	0.000605658	NDUFA1	NW_023666065.1	32666354	32671524	+	423	protein_coding	NADH:ubiquinone oxidoreductase subunit A1 && Q7JGX4.1 RecName: Full=NADH dehydrogenase [ubiquinone] 1 alpha subcomplex subunit 1; AltName: Full=Complex I-MWFE; Short=CI-MWFE; AltName: Full=NADH-ubiquinone oxidoreductase MWFE subunit >Q8SPF0.1 RecName: Full=NADH dehydrogenase [ubiquinone] 1 alpha subcomplex subunit 1; AltName: Full=Complex I-MWFE; Short=CI-MWFE; AltName: Full=NADH-ubiquinone oxido…	-
119622745	424.265	334.687	333.584	1646.04	864.247	815.637	364.179	1108.64	-1.60591	5.36544e-06	0.000708891	LOC119622745	NW_023666092.1	2051099	2051599	+	501	protein_coding	thymosin beta-10 && Q6ZWY8.3 RecName: Full=Thymosin beta-10 >P63312.2 RecName: Full=Thymosin beta-10 >P63313.2 RecName: Full=Thymosin beta-10 >P63314.2 RecName: Full=Thymosin beta-10 && PF01290:Thymosin beta-4 family	-
103247522	20.529	19.3873	9.53097	58.4741	68.7365	51.6739	16.4824	59.6282	-1.85081	5.90398e-06	0.00077332	LOC103247522	NW_023666056.1	1600700	1622433	+	456	lncRNA	uncharacterized LOC103247522, transcript variant X2 && - && -	-
103241241	142.725	77.5494	117.549	268.981	243.785	192.511	112.608	235.092	-1.06143	6.61282e-06	0.000854783	MTLN	NW_023666080.1	6093527	6094789	+	705	protein_coding	mitoregulin && Q8NCU8.1 RecName: Full=Uncharacterized protein encoded by LINC00116 && -	-
103228935	370.499	381.624	387.593	1819.52	1045.71	773.082	379.905	1212.77	-1.67464	6.63843e-06	0.000854783	RPS29	NW_023666053.1	14935901	14945403	-	895	protein_coding	ribosomal protein S29, transcript variant X1 && P62273.2 RecName: Full=40S ribosomal protein S29 >P62275.2 RecName: Full=40S ribosomal protein S29 >P62274.2 RecName: Full=40S ribosomal protein S29 >P62276.2 RecName: Full=40S ribosomal protein S29 >Q5R9J0.1 RecName: Full=40S ribosomal protein S29 && PF01655:Ribosomal protein L32|PF00253:Ribosomal protein S14p/S29e	Ribosomal_S14
103229352	2379.4	2085.67	1973.97	2794.09	3228.78	3287.88	2146.35	3103.58	-0.53188	6.83245e-06	0.000872372	FOS	NW_023666053.1	40725132	40728594	+	2157	protein_coding	Fos proto-oncogene, AP-1 transcription factor subunit && P01100.1 RecName: Full=Proto-oncogene c-Fos; AltName: Full=Cellular oncogene fos; AltName: Full=G0/G1 switch regulatory protein 7 && PF00170:bZIP transcription factor	bZIP_1
103223891	963.883	837.737	811.192	1173.38	1422.39	1296.91	870.937	1297.56	-0.575009	7.28831e-06	0.000922821	KRTCAP2	NW_023666038.1	7986770	7991395	+	582	protein_coding	keratinocyte associated protein 2 && Q8N6L1.2 RecName: Full=Keratinocyte-associated protein 2; Short=KCP-2 && PF09775:Keratinocyte-associated protein 2	-
103224030	5070.65	3776.45	4266.7	6923.33	6103.8	6224.17	4371.27	6417.1	-0.553781	7.3863e-06	0.0009275	RPS23	NW_023666049.1	25271999	25274564	-	769	protein_coding	ribosomal protein S23 && P62268.3 RecName: Full=40S ribosomal protein S23 >P62266.3 RecName: Full=40S ribosomal protein S23 >P62267.3 RecName: Full=40S ribosomal protein S23 >P62298.1 RecName: Full=40S ribosomal protein S23 >Q3T199.1 RecName: Full=40S ribosomal protein S23 && PF00164:Ribosomal protein S12/S23	Ribosomal_S12
119627179	151.523	118.365	105.9	200.761	275.862	249.251	125.263	241.958	-0.948595	7.52987e-06	0.000937777	LOC119627179	NW_023666033.1	1038870	1040516	-	1647	protein_coding	ras-related protein Rab-5C-like && P51148.2 RecName: Full=Ras-related protein Rab-5C; AltName: Full=L1880; AltName: Full=RAB5L >Q5R7L7.1 RecName: Full=Ras-related protein Rab-5C && PF00071:Ras family	Ras
119621286	2636.5	1787.72	2226.01	4417.72	3199.45	3186.56	2216.74	3601.24	-0.69994	8.28932e-06	0.00102397	LOC119621286	NW_023666069.1	4454493	4455361	+	869	protein_coding	40S ribosomal protein S6 && Q5E995.1 RecName: Full=40S ribosomal protein S6 && PF01092:Ribosomal protein S6e	-
103231855	96.7794	46.9378	66.7168	185.168	128.308	178.326	70.1446	163.934	-1.22165	9.20318e-06	0.00112769	LOC103231855	NW_023666076.1	8162226	8191549	-	8697	lncRNA	uncharacterized LOC103231855, transcript variant X2 && - && -	-
103241396	490.74	344.891	431.012	971.644	647.956	620.087	422.214	746.562	-0.82198	9.35561e-06	0.00113719	LOC103241396	NW_023666041.1	3034256	3034782	-	527	protein_coding	ubiquitin-60S ribosomal protein L40-like && P63048.2 RecName: Full=Ubiquitin-60S ribosomal protein L40; AltName: Full=Ubiquitin A-52 residue ribosomal protein fusion product 1; Contains: RecName: Full=Ubiquitin; Contains: RecName: Full=60S ribosomal protein L40; AltName: Full=CEP52; Flags: Precursor >P63050.2 RecName: Full=Ubiquitin-60S ribosomal protein L40; AltName: Full=Ubiquitin A-52 residue …	ubiquitin
119621697	1350.02	1223.44	1278.21	1712.32	2040.1	1753.87	1283.89	1835.43	-0.515724	1.16554e-05	0.0014055	PPP1R15A	NW_023666073.1	21992307	21996267	+	2396	protein_coding	protein phosphatase 1 regulatory subunit 15A, transcript variant X1 && O75807.1 RecName: Full=Protein phosphatase 1 regulatory subunit 15A; AltName: Full=Growth arrest and DNA damage-inducible protein GADD34; AltName: Full=Myeloid differentiation primary response protein MyD116 homolog && PF10488:Phosphatase-1 catalytic subunit binding region	-
103228222	67.4523	66.3251	69.8938	170.549	142.972	116.52	67.8904	143.347	-1.07903	1.29927e-05	0.00155442	COX17	NW_023666041.1	105160833	105168998	-	478	protein_coding	COX17, cytochrome c oxidase copper chaperone && Q14061.2 RecName: Full=Cytochrome c oxidase copper chaperone && PF05051:Cytochrome C oxidase copper chaperone (COX17)	-
103237430	2788.03	2960.14	2756.57	3489.93	4241.5	4222.06	2834.91	3984.5	-0.491106	1.42728e-05	0.00169423	MYC	NW_023666039.1	17837088	17843111	-	2997	protein_coding	MYC proto-oncogene, bHLH transcription factor, transcript variant X2 && B8XIA5.1 RecName: Full=Myc proto-oncogene protein; AltName: Full=Proto-oncogene c-Myc; AltName: Full=Transcription factor p64 && PF00010:Helix-loop-helix DNA-binding domain|PF01056:Myc amino-terminal region|PF02344:Myc leucine zipper domain	Myc_N
103244014	632.487	460.194	524.203	895.628	839.502	771.056	538.962	835.395	-0.631919	1.55523e-05	0.0018318	HSBP1L1	NW_023666060.1	26023400	26028661	+	716	protein_coding	heat shock factor binding protein 1 like 1 && C9JCN9.2 RecName: Full=Heat shock factor-binding protein 1-like protein 1 && PF06825:Heat shock factor binding protein 1	-
103232182	115.353	78.5697	69.8938	332.328	164.051	145.903	87.9389	214.094	-1.28189	1.65014e-05	0.00192864	LOC103232182	NW_023666065.1	4432545	4433017	+	473	protein_coding	60S acidic ribosomal protein P2-like && Q6X9Z5.1 RecName: Full=60S acidic ribosomal protein P2 && PF00428:60s Acidic ribosomal protein	-
103236278	451.637	280.606	361.118	668.553	640.624	535.99	364.454	615.056	-0.754634	1.71575e-05	0.00199	NDUFC1	NW_023666037.1	65778446	65790835	-	698	protein_coding	NADH:ubiquinone oxidoreductase subunit C1, transcript variant X2 && Q0MQF5.1 RecName: Full=NADH dehydrogenase [ubiquinone] 1 subunit C1, mitochondrial; AltName: Full=Complex I-KFYI; Short=CI-KFYI; AltName: Full=NADH-ubiquinone oxidoreductase KFYI subunit; Flags: Precursor && PF15088:NADH dehydrogenase [ubiquinone] 1 subunit C1, mitochondrial	-
103246102	533.753	757.127	696.82	465.843	334.518	399.206	662.566	399.856	0.728754	1.75196e-05	0.00201662	KNL1	NW_023666048.1	98564109	98634701	+	9590	protein_coding	kinetochore scaffold 1, transcript variant X1 && Q8NG31.3 RecName: Full=Protein CASC5; AltName: Full=ALL1-fused gene from chromosome 15q14 protein; Short=AF15q14; AltName: Full=Bub-linking kinetochore protein; Short=Blinkin; AltName: Full=Cancer susceptibility candidate gene 5 protein; AltName: Full=Cancer/testis antigen 29; Short=CT29; AltName: Full=Kinetochore-null protein 1; AltName: Full=Prot…	-
103221183	445.772	404.073	433.13	705.587	613.129	610.968	427.658	643.228	-0.58872	1.77825e-05	0.00203149	DNAJC19	NW_023666063.1	17240292	17259188	+	2354	protein_coding	DnaJ heat shock protein family (Hsp40) member C19, transcript variant X2 && Q96DA6.3 RecName: Full=Mitochondrial import inner membrane translocase subunit TIM14; AltName: Full=DnaJ homolog subfamily C member 19 >Q5RF34.3 RecName: Full=Mitochondrial import inner membrane translocase subunit TIM14; AltName: Full=DnaJ homolog subfamily C member 19 && -	-
103240328	5.86542	7.1427	5.29498	76.0163	19.2462	24.3171	6.10103	39.8599	-2.70624	1.86557e-05	0.00211533	LOC103240328	NW_023666040.1	10286360	10286915	-	556	protein_coding	40S ribosomal protein S11-like && P61270.3 RecName: Full=40S ribosomal protein S11 >P62280.3 RecName: Full=40S ribosomal protein S11 >P62282.3 RecName: Full=40S ribosomal protein S11 >P62281.3 RecName: Full=40S ribosomal protein S11 >Q3T0V4.3 RecName: Full=40S ribosomal protein S11 && PF00366:Ribosomal protein S17|PF16205:Ribosomal_S17 N-terminal	-
103225553	379.297	393.869	404.537	697.791	621.378	516.739	392.568	611.969	-0.641053	1.97982e-05	0.00222825	LOC103225553	NW_023666054.1	20492734	20573680	-	1463	protein_coding	EF-hand domain-containing protein D2 && Q96C19.1 RecName: Full=EF-hand domain-containing protein D2; AltName: Full=Swiprosin-1 && -	-
103246785	2161.41	2166.28	1917.84	2986.08	2924.51	2696.16	2081.84	2868.92	-0.462587	1.99625e-05	0.00223022	PDAP1	NW_023666070.1	2540112	2552667	-	1522	protein_coding	PDGFA associated protein 1 && Q13442.1 RecName: Full=28 kDa heat- and acid-stable phosphoprotein; AltName: Full=PDGF-associated protein; Short=PAP; AltName: Full=PDGFA-associated protein 1; Short=PAP1 && PF10252:Casein kinase substrate phosphoprotein PP28	-
103230377	924.781	1405.07	1279.27	886.857	683.699	562.334	1203.04	710.963	0.75845	2.08267e-05	0.00230979	ASPM	NW_023666055.1	33177890	33242078	+	12242	protein_coding	assembly factor for spindle microtubules, transcript variant X1 && P62291.1 RecName: Full=Abnormal spindle-like microcephaly-associated protein homolog && PF00307:Calponin homology (CH) domain|PF15780:Abnormal spindle-like microcephaly-assoc'd, ASPM-SPD-2-Hydin	CH
103230560	1751.8	1374.46	1690.16	2666.42	2289.38	2126.74	1605.47	2360.85	-0.556293	2.32217e-05	0.00255674	LOC103230560	NW_023666055.1	56885278	56889631	+	666	lncRNA	uncharacterized LOC103230560, transcript variant X2 && - && -	-
103224305	83.0934	66.3251	91.0737	212.456	139.306	146.916	80.1641	166.226	-1.05222	2.38428e-05	0.00260624	TAF13	NW_023666038.1	33828676	33839712	-	618	protein_coding	TATA-box binding protein associated factor 13, transcript variant X2 && Q15543.1 RecName: Full=Transcription initiation factor TFIID subunit 13; AltName: Full=Transcription initiation factor TFIID 18 kDa subunit; Short=TAF(II)18; Short=TAFII-18; Short=TAFII18 >P61216.1 RecName: Full=Transcription initiation factor TFIID subunit 13; AltName: Full=Transcription initiation factor TFIID 18 kDa subuni…	-
103240741	8950.62	6916.18	7420.39	11389.8	10963	10368.2	7762.4	10907	-0.490638	2.51476e-05	0.00272924	RPL27A	NW_023666038.1	153801569	153805824	-	1759	protein_coding	ribosomal protein L27a && Q4R723.1 RecName: Full=60S ribosomal protein L27a && PF13900:Putative domain of unknown function|PF00828:Ribosomal protein L18e/L15	-
103241279	683.321	587.743	824.959	1212.36	959.561	1058.81	698.674	1076.91	-0.624379	2.88034e-05	0.00310382	IL1A	NW_023666080.1	3883451	3894101	+	2930	protein_coding	interleukin 1 alpha, transcript variant X1 && P79340.1 RecName: Full=Interleukin-1 alpha; Short=IL-1 alpha; AltName: Full=Hematopoietin-1; Flags: Precursor && PF00340:Interleukin-1 / 18|PF02394:Interleukin-1 propeptide	-
103220177	81.1383	94.8959	63.5398	576.944	235.537	212.775	79.858	341.752	-2.09714	2.94675e-05	0.00315303	LOC103220177	NW_023666045.1	67709595	67710449	-	855	transcribed_pseudogene	40S ribosomal protein S3a-like && B5FZS9.1 RecName: Full=40S ribosomal protein S3a && PF01015:Ribosomal S3Ae family	-
103224529	1145.71	953.041	1016.64	1669.43	1392.14	1428.63	1038.46	1496.74	-0.527098	3.16307e-05	0.00335836	GNG5	NW_023666033.1	68909833	68918200	-	934	protein_coding	G protein subunit gamma 5 && P63219.1 RecName: Full=Guanine nucleotide-binding protein G(I)/G(S)/G(O) subunit gamma-5; Flags: Precursor >P63217.1 RecName: Full=Guanine nucleotide-binding protein G(I)/G(S)/G(O) subunit gamma-5; Flags: Precursor >P63218.3 RecName: Full=Guanine nucleotide-binding protein G(I)/G(S)/G(O) subunit gamma-5; Flags: Precursor >Q80SZ7.2 RecName: Full=Guanine nucleotide-bind…	-
103230414	67.4523	51.0193	41.3009	125.719	120.06	106.387	53.2575	117.389	-1.1376	3.18286e-05	0.00335836	LOC103230414	NW_023666055.1	42870332	42870860	-	529	protein_coding	60S ribosomal protein L32-like && Q6QAT0.3 RecName: Full=60S ribosomal protein L32 >Q76KA3.3 RecName: Full=60S ribosomal protein L32 >P62912.2 RecName: Full=60S ribosomal protein L32 >P62910.2 RecName: Full=60S ribosomal protein L32 >P62911.2 RecName: Full=60S ribosomal protein L32 >E2RKA8.1 RecName: Full=60S ribosomal protein L32 && PF01655:Ribosomal protein L32	-
103222706	72.3401	85.7125	83.6608	144.236	165.884	151.982	80.5711	154.034	-0.93626	3.4442e-05	0.00360905	LOC103222706	NW_023666050.1	37552988	37554768	+	1569	protein_coding	protein argonaute PNH1-like && - && -	-
119622988	50.8336	135.711	100.605	39.9573	32.077	29.3832	95.7166	33.8058	1.49993	3.55131e-05	0.0036958	LOC119622988	NW_023666253.1	51394	56083	+	4690	pseudogene	- && P47226.1 RecName: Full=Testin; AltName: Full=TES1/TES2 && -	-
103240296	1001.03	1240.79	1337.51	1762.99	1658.84	1745.77	1193.11	1722.53	-0.530128	3.61533e-05	0.00373682	TNFAIP3	NW_023666040.1	7722304	7738445	-	6656	protein_coding	TNF alpha induced protein 3, transcript variant X2 && Q4R8W3.1 RecName: Full=Tumor necrosis factor alpha-induced protein 3; Short=TNF alpha-induced protein 3; Contains: RecName: Full=A20p50; Contains: RecName: Full=A20p37 && -	-
103229246	1780.15	1480.58	1521.78	2692.73	2099.67	2163.21	1594.17	2318.54	-0.540196	3.65226e-05	0.00374949	ERH	NW_023666053.1	34845044	34863394	-	1130	protein_coding	ERH mRNA splicing and mitosis factor && P84089.1 RecName: Full=Enhancer of rudimentary homolog; Short=Mer >P84090.1 RecName: Full=Enhancer of rudimentary homolog >Q3SZC0.1 RecName: Full=Enhancer of rudimentary homolog && PF01133:Enhancer of rudimentary	-
103233608	9702.38	7013.12	7476.52	11018.5	12876.6	11274	8064	11723	-0.539747	3.71521e-05	0.003779	RPS15	NW_023666081.1	7639665	7641840	-	712	protein_coding	ribosomal protein S15, transcript variant X2 && P62844.2 RecName: Full=40S ribosomal protein S15; AltName: Full=RIG protein >P62845.2 RecName: Full=40S ribosomal protein S15; AltName: Full=RIG protein >P62841.2 RecName: Full=40S ribosomal protein S15; AltName: Full=RIG protein >P62842.2 RecName: Full=40S ribosomal protein S15; AltName: Full=RIG protein >P62843.2 RecName: Full=40S ribosomal protei…	-
103233475	1233.69	938.755	1004.99	1608.04	1547.03	1451.94	1059.15	1535.67	-0.535698	3.73075e-05	0.003779	LOC103233475	NW_023666038.1	107605899	107608131	-	546	protein_coding	cytochrome c oxidase subunit 8A, mitochondrial && Q8SQ78.1 RecName: Full=Cytochrome c oxidase subunit 8A, mitochondrial; AltName: Full=Cytochrome c oxidase polypeptide VIII-liver/heart; AltName: Full=Cytochrome c oxidase subunit 8-2; Flags: Precursor [Papio hamadryas] >Q863G9.1 RecName: Full=Cytochrome c oxidase subunit 8A, mitochondrial; AltName: Full=Cytochrome c oxidase polypeptide VIII-liver/…	-
119621287	300.114	226.526	275.339	509.699	387.674	413.391	267.326	436.921	-0.708194	3.82353e-05	0.00384733	LOC119621287	NW_023666037.1	25866327	25866902	-	576	protein_coding	cytochrome b-c1 complex subunit 6, mitochondrial-like && P07919.2 RecName: Full=Cytochrome b-c1 complex subunit 6, mitochondrial; AltName: Full=Complex III subunit 6; AltName: Full=Complex III subunit VIII; AltName: Full=Cytochrome c1 non-heme 11 kDa protein; AltName: Full=Mitochondrial hinge protein; AltName: Full=Ubiquinol-cytochrome c reductase complex 11 kDa protein; Flags: Precursor && PF023…	-
103233043	505.403	405.093	427.835	992.11	558.14	724.448	446.11	758.233	-0.764578	4.0106e-05	0.00400902	LOC103233043	NW_023666047.1	33809667	33811082	-	466	protein_coding	metallothionein-1 && - && PF00131:Metallothionein	-
103221667	275.675	264.28	319.817	463.894	471.074	401.233	286.591	445.4	-0.637128	4.55507e-05	0.00452351	PFDN6	NW_023666044.1	33124206	33125566	+	658	protein_coding	prefoldin subunit 6, transcript variant X1 && O15212.1 RecName: Full=Prefoldin subunit 6; AltName: Full=Protein Ke2 && PF01920:Prefoldin subunit	-
103241220	1887.69	2583.62	2641.14	1813.67	1412.31	1480.31	2370.81	1568.76	0.595656	4.96976e-05	0.00490328	RANBP2	NW_023666080.1	7392456	7462274	-	12781	protein_coding	RAN binding protein 2, transcript variant X2 && P49792.2 RecName: Full=E3 SUMO-protein ligase RanBP2; AltName: Full=358 kDa nucleoporin; AltName: Full=Nuclear pore complex protein Nup358; AltName: Full=Nucleoporin Nup358; AltName: Full=Ran-binding protein 2; Short=RanBP2; AltName: Full=p270 && PF00641:Zn-finger in Ran binding protein and others|PF12185:Nup358/RanBP2 E3 ligase domain|PF00638:RanBP…	Pro_isomerase
103236321	114.376	121.426	148.26	35.0844	57.7386	77.0042	128.02	56.6091	1.17819	5.16654e-05	0.00505464	LOC103236321	NW_023666037.1	71083822	71085148	+	1327	transcribed_pseudogene	60S ribosomal protein L17-like && Q4R5L2.1 RecName: Full=Alpha-enolase; AltName: Full=2-phospho-D-glycerate hydro-lyase; AltName: Full=Enolase 1; AltName: Full=Non-neural enolase; Short=NNE && PF00237:Ribosomal protein L22p/L17e|PF00113:Enolase, C-terminal TIM barrel domain|PF03952:Enolase, N-terminal domain	-
103233927	5339.48	3914.2	4462.61	6030.63	7368.55	6375.14	4572.1	6591.44	-0.527716	5.18971e-05	0.00505464	RPLP2	NW_023666038.1	97706697	97710533	+	1096	protein_coding	ribosomal protein lateral stalk subunit P2, transcript variant X1 && P05387.1 RecName: Full=60S acidic ribosomal protein P2; AltName: Full=Renal carcinoma antigen NY-REN-44 && PF00428:60s Acidic ribosomal protein	-
103217237	2884.81	2970.34	2509.82	3464.59	4031.62	4076.16	2788.32	3857.46	-0.468163	5.22513e-05	0.00505672	LOC103217237	NW_023666040.1	147044650	147046590	+	1941	protein_coding	actin, cytoplasmic 2-like && P63259.1 RecName: Full=Actin, cytoplasmic 2; AltName: Full=Gamma-actin; Contains: RecName: Full=Actin, cytoplasmic 2, N-terminally processed >P63257.1 RecName: Full=Actin, cytoplasmic 2; AltName: Full=Gamma-actin; Contains: RecName: Full=Actin, cytoplasmic 2, N-terminally processed >P63258.1 RecName: Full=Actin, cytoplasmic 2; AltName: Full=Gamma-actin; Contains: RecN…	Actin
103247190	400.803	312.238	373.826	613.978	519.648	531.937	362.289	555.188	-0.615462	5.41762e-05	0.00520983	MRPS21	NW_023666038.1	12984062	12998156	-	664	protein_coding	mitochondrial ribosomal protein S21, transcript variant X1 && P82921.2 RecName: Full=28S ribosomal protein S21, mitochondrial; Short=MRP-S21; Short=S21mt && PF01165:Ribosomal protein S21	-
novel.1313	9220.43	7513.1	8733.55	12294.2	10169.3	15874	8489.03	12779.2	-0.590062	5.7162e-05	0.00546239	-	NW_023666092.1	1368818	1370546	-	1651	-	- && Q9ZXY2.1 RecName: Full=Cytochrome c oxidase subunit 1; AltName: Full=Cytochrome c oxidase polypeptide I && -	-
103234444	541.573	417.338	428.894	881.009	652.538	653.523	462.602	729.024	-0.655582	5.78776e-05	0.0054962	PDCD5	NW_023666073.1	5204901	5211184	+	1610	protein_coding	programmed cell death 5, transcript variant X2 && O14737.3 RecName: Full=Programmed cell death protein 5; AltName: Full=TF-1 cell apoptosis-related protein 19; Short=Protein TFAR19 >Q5RBT0.3 RecName: Full=Programmed cell death protein 5 && PF01984:Double-stranded DNA-binding domain	-
103245394	2263.07	2242.81	2104.23	3000.69	2853.02	2892.73	2203.37	2915.48	-0.403916	6.56519e-05	0.00619574	SDC4	NW_023666050.1	67132278	67155156	+	2668	protein_coding	syndecan 4 && Q5RAT9.1 RecName: Full=Syndecan-4; Short=SYND4; Flags: Precursor && PF01034:Syndecan domain	-
103231084	128.062	112.242	119.667	242.667	203.46	185.418	119.99	210.515	-0.81084	6.6205e-05	0.00620938	LOC103231084	NW_023666059.1	44453927	44454343	+	417	protein_coding	60S ribosomal protein L36a && P83883.2 RecName: Full=60S ribosomal protein L36a; AltName: Full=60S ribosomal protein L44 >P83884.2 RecName: Full=60S ribosomal protein L36a; AltName: Full=60S ribosomal protein L44 >P83881.2 RecName: Full=60S ribosomal protein L36a; AltName: Full=60S ribosomal protein L44; AltName: Full=Cell growth-inhibiting gene 15 protein; AltName: Full=Cell migration-inducing g…	-
103220583	922.825	707.128	792.13	1311.77	1077.79	1152.02	807.361	1180.53	-0.547724	6.80437e-05	0.00634267	MRPL33	NW_023666045.1	32291935	32301896	+	1336	protein_coding	mitochondrial ribosomal protein L33, transcript variant X2 && - && -	-
103221669	13160	10055.9	11375.7	17041.3	15741.6	15048.3	11530.6	15943.7	-0.467501	7.08823e-05	0.00656699	RPS18	NW_023666044.1	33107166	33111637	+	598	protein_coding	ribosomal protein S18 && P62271.3 RecName: Full=40S ribosomal protein S18 >P62269.3 RecName: Full=40S ribosomal protein S18; AltName: Full=Ke-3; Short=Ke3 >P62272.3 RecName: Full=40S ribosomal protein S18 >P62270.3 RecName: Full=40S ribosomal protein S18; AltName: Full=Ke-3; Short=Ke3 >Q5TJE9.3 RecName: Full=40S ribosomal protein S18 >Q3T0R1.3 RecName: Full=40S ribosomal protein S18 >A5JST6.1 Rec…	-
119618476	415.467	369.38	445.838	691.943	581.969	568.413	410.228	614.108	-0.58226	7.33275e-05	0.00675235	LOC119618476	NW_023666050.1	10956126	10957166	-	1041	protein_coding	heterogeneous nuclear ribonucleoprotein A1-like && P49312.2 RecName: Full=Heterogeneous nuclear ribonucleoprotein A1; Short=hnRNP A1; AltName: Full=HDP-1; AltName: Full=Helix-destabilizing protein; AltName: Full=Single-strand-binding protein; AltName: Full=Topoisomerase-inhibitor suppressed; AltName: Full=hnRNP core protein A1; Contains: RecName: Full=Heterogeneous nuclear ribonucleoprotein A1, N…	RRM_1
103220095	1138.87	822.431	884.262	1913.08	1311.49	1284.76	948.521	1503.11	-0.663892	7.63424e-05	0.00698763	SNRPG	NW_023666045.1	75174276	75186417	-	743	protein_coding	small nuclear ribonucleoprotein polypeptide G, transcript variant X2 && P62308.1 RecName: Full=Small nuclear ribonucleoprotein G; Short=snRNP-G; AltName: Full=Sm protein G; Short=Sm-G; Short=SmG >P62309.1 RecName: Full=Small nuclear ribonucleoprotein G; Short=snRNP-G; AltName: Full=Sm protein G; Short=Sm-G; Short=SmG >Q3ZBL0.1 RecName: Full=Small nuclear ribonucleoprotein G; Short=snRNP-G; AltNam…	-
103226255	407.646	298.973	231.92	650.037	498.569	465.065	312.847	537.89	-0.780674	8.29311e-05	0.00754524	LSM5	NW_023666042.1	78816172	78826302	-	2232	protein_coding	LSM5 homolog, U6 small nuclear RNA and mRNA degradation associated, transcript variant X1 && Q9Y4Y9.3 RecName: Full=U6 snRNA-associated Sm-like protein LSm5 >P62322.2 RecName: Full=U6 snRNA-associated Sm-like protein LSm5 >Q5R628.3 RecName: Full=U6 snRNA-associated Sm-like protein LSm5 >Q2HJH0.3 RecName: Full=U6 snRNA-associated Sm-like protein LSm5 && PF01423:LSM domain	LSM
103239774	1125.18	1030.59	920.268	428.81	754.268	704.184	1025.35	629.087	0.704718	8.4061e-05	0.00760252	IER5L	NW_023666096.1	576232	578931	-	2700	protein_coding	immediate early response 5 like && Q99J55.1 RecName: Full=Immediate early response gene 5-like protein && PF05760:Immediate early response protein (IER)	-
119621381	26.3944	18.367	16.944	95.5076	31.1605	75.991	20.5684	67.5531	-1.71055	8.66847e-05	0.00779342	LOC119621381	NW_023666070.1	7748161	7748629	-	469	protein_coding	60S ribosomal protein L31 && P62901.1 RecName: Full=60S ribosomal protein L31 >P62902.1 RecName: Full=60S ribosomal protein L31 >P62899.1 RecName: Full=60S ribosomal protein L31 >P62900.1 RecName: Full=60S ribosomal protein L31 >Q56JX3.1 RecName: Full=60S ribosomal protein L31 >Q1KSC7.1 RecName: Full=60S ribosomal protein L31 && PF01198:Ribosomal protein L31e	Ribosomal_L31e
119623681	894.476	796.922	767.773	1310.79	1141.03	1053.74	819.723	1168.52	-0.511257	8.87496e-05	0.00792849	LOC119623681	NW_023669081.1	4	4063	-	892	transcribed_pseudogene	60S ribosomal protein L3-like && P39023.2 RecName: Full=60S ribosomal protein L3; AltName: Full=HIV-1 TAR RNA-binding protein B; Short=TARBP-B && PF00297:Ribosomal protein L3	-
103235904	121.219	94.8959	115.431	288.472	165.884	183.392	110.515	212.583	-0.943102	8.92307e-05	0.00792849	MRPS18C	NW_023666037.1	10442566	10448041	+	794	protein_coding	mitochondrial ribosomal protein S18C && Q9Y3D5.1 RecName: Full=28S ribosomal protein S18c, mitochondrial; Short=MRP-S18-c; Short=Mrps18-c; Short=S18mt-c; AltName: Full=28S ribosomal protein S18-1, mitochondrial; Short=MRP-S18-1; Flags: Precursor && PF01084:Ribosomal protein S18	-
novel.926	1791.88	1758.13	1715.58	1416.05	1256.5	1192.55	1755.2	1288.37	0.446083	9.14747e-05	0.00808062	-	NW_023666056.1	41247959	41258080	-	6233	-	- && O00370.1 RecName: Full=LINE-1 retrotransposable element ORF2 protein; Short=ORF2p; Includes: RecName: Full=Reverse transcriptase; Includes: RecName: Full=Endonuclease && -	-
103230449	125.129	88.7736	84.7198	575.97	342.766	190.484	99.5407	369.74	-1.8928	9.71588e-05	0.00853313	LOC103230449	NW_023666055.1	46837287	46837786	-	500	protein_coding	60S ribosomal protein L35-like && P42766.2 RecName: Full=60S ribosomal protein L35 && PF00831:Ribosomal L29 protein	-
novel.229	85.0485	74.4882	81.5428	25.3388	40.3254	36.4757	80.3598	34.0466	1.23772	0.000101473	0.00886081	-	NW_023666038.1	112744795	112757469	-	1725	-	- && Q86U02.1 RecName: Full=Putative uncharacterized protein encoded by LINC00596 && -	-
103236058	610.003	775.494	864.141	549.656	494.903	370.836	749.879	471.798	0.667543	0.000104268	0.00905283	CENPE	NW_023666037.1	29724191	29812118	-	8618	protein_coding	centromere protein E, transcript variant X2 && Q02224.2 RecName: Full=Centromere-associated protein E; AltName: Full=Centromere protein E; Short=CENP-E; AltName: Full=Kinesin-7; AltName: Full=Kinesin-related protein CENPE; Flags: Precursor && PF00225:Kinesin motor domain	Kinesin
103240348	18640.3	14574.2	16309.6	22664.5	21847.2	22171.1	16508	22227.6	-0.429165	0.00010538	0.00907014	RPS12	NW_023666040.1	12890500	12893563	-	624	protein_coding	ribosomal protein S12 && P46405.2 RecName: Full=40S ribosomal protein S12 >Q76I81.1 RecName: Full=40S ribosomal protein S12 >P25398.3 RecName: Full=40S ribosomal protein S12 && PF01248:Ribosomal protein L7Ae/L30e/S12e/Gadd45 family	-
103233138	180.85	103.059	144.024	296.269	229.122	246.211	142.644	257.2	-0.849163	0.000106063	0.00907014	LOC103233138	NW_023666047.1	15562514	15563145	+	632	transcribed_pseudogene	60S ribosomal protein L17-like && P18621.3 RecName: Full=60S ribosomal protein L17; AltName: Full=60S ribosomal protein L23; AltName: Full=PD-1 >Q5XTY7.3 RecName: Full=60S ribosomal protein L17 && PF00237:Ribosomal protein L22p/L17e	-
119624204	1606.15	1116.3	1213.61	2235.66	1917.29	1727.53	1312.02	1960.16	-0.57895	0.000106258	0.00907014	NDUFS5	NW_023666033.1	22970108	22978785	+	861	protein_coding	NADH:ubiquinone oxidoreductase subunit S5, transcript variant X2 && Q4R3M6.3 RecName: Full=NADH dehydrogenase [ubiquinone] iron-sulfur protein 5; AltName: Full=Complex I-15 kDa; Short=CI-15 kDa; AltName: Full=NADH-ubiquinone oxidoreductase 15 kDa subunit && PF10200:NADH:ubiquinone oxidoreductase, NDUFS5-15kDa|PF13900:Putative domain of unknown function	-
119622304	160.321	131.63	163.086	289.447	242.869	227.973	151.679	253.43	-0.740718	0.000113591	0.00964193	SMIM26	NW_023666078.1	2376616	2378975	+	513	protein_coding	small integral membrane protein 26, transcript variant X2 && - && -	-
103223321	488.785	344.891	373.826	806.942	625.96	525.858	402.5	652.92	-0.697486	0.000114242	0.00964333	TOMM22	NW_023666045.1	104411154	104414022	-	1123	protein_coding	translocase of outer mitochondrial membrane 22 && Q9NS69.3 RecName: Full=Mitochondrial import receptor subunit TOM22 homolog; Short=hTom22; AltName: Full=1C9-2; AltName: Full=Translocase of outer membrane 22 kDa subunit homolog >Q4R3C7.3 RecName: Full=Mitochondrial import receptor subunit TOM22 homolog; AltName: Full=Translocase of outer membrane 22 kDa subunit homolog && PF04281:Mitochondrial im…	-
103230122	54.7439	58.162	60.3628	151.058	103.563	102.335	57.7562	118.985	-1.04312	0.000115661	0.00970914	FAM71A	NW_023666055.1	17401118	17406930	-	5813	protein_coding	family with sequence similarity 71 member A && Q8IYT1.2 RecName: Full=Protein FAM71A && PF12480:Protein of unknown function (DUF3699)	-
novel.489	794.764	870.39	900.147	691.943	501.318	545.109	855.1	579.457	0.561502	0.000123967	0.0103492	-	NW_023666045.1	44734455	44750781	+	16184	-	- && Q96CB5.2 RecName: Full=Putative uncharacterized protein C8orf44 && -	-
103225703	4461.63	3581.56	3927.82	5978.97	5159.82	5204.88	3990.33	5447.89	-0.449107	0.000127452	0.010582	RPL22	NW_023666054.1	29645159	29659425	+	2169	protein_coding	ribosomal protein L22 && P67985.2 RecName: Full=60S ribosomal protein L22; AltName: Full=Heparin-binding protein HBp15 >P67984.2 RecName: Full=60S ribosomal protein L22; AltName: Full=Heparin-binding protein HBp15 >Q4R5I3.3 RecName: Full=60S ribosomal protein L22 && PF01776:Ribosomal L22e protein family	-
103243486	386.14	235.709	340.997	638.342	508.65	449.867	320.949	532.286	-0.729627	0.000135691	0.0112048	KRT10	NW_023666077.1	36242450	36246895	+	2125	protein_coding	keratin 10 && P13645.6 RecName: Full=Keratin, type I cytoskeletal 10; AltName: Full=Cytokeratin-10; Short=CK-10; AltName: Full=Keratin-10; Short=K10 && PF00038:Intermediate filament protein	Filament
103221820	10065.1	9331.43	10029.8	13544.5	11912.5	12841.5	9808.75	12766.2	-0.380161	0.000137354	0.0112808	PLK2	NW_023666049.1	3546484	3552760	-	2961	protein_coding	polo like kinase 2 && Q5R4L1.1 RecName: Full=Serine/threonine-protein kinase PLK2; AltName: Full=Polo-like kinase 2; Short=PLK-2 && PF00069:Protein kinase domain|PF00659:POLO box duplicated region	Pkinase
103214941	409.602	341.829	388.652	631.52	596.633	483.303	380.028	570.485	-0.58634	0.000141941	0.0115949	NDUFS6	NW_023666064.1	27105860	27120786	-	539	protein_coding	NADH:ubiquinone oxidoreductase subunit S6 && Q4R5X8.1 RecName: Full=NADH dehydrogenase [ubiquinone] iron-sulfur protein 6, mitochondrial; AltName: Full=Complex I-13kD-A; Short=CI-13kD-A; AltName: Full=NADH-ubiquinone oxidoreductase 13 kDa-A subunit; Flags: Precursor [Macaca fascicularis] && PF10276:Zinc-finger domain	-
103224205	2155.54	1529.56	1862.78	3148.83	2438.77	2518.85	1849.29	2702.15	-0.54698	0.000143906	0.0116727	LOC103224205	NW_023666049.1	29239380	29242397	-	633	protein_coding	cytochrome c oxidase subunit 7C, mitochondrial && Q8SPI1.1 RecName: Full=Cytochrome c oxidase subunit 7C, mitochondrial; AltName: Full=Cytochrome c oxidase polypeptide VIIc; Flags: Precursor >Q53CG2.1 RecName: Full=Cytochrome c oxidase subunit 7C, mitochondrial; AltName: Full=Cytochrome c oxidase polypeptide VIIc; Flags: Precursor && PF02935:Cytochrome c oxidase subunit VIIc	-
103223367	962.906	698.965	728.59	1274.73	1117.2	1105.42	796.82	1165.78	-0.548476	0.00014443	0.0116727	RBX1	NW_023666045.1	101955371	101977480	-	576	protein_coding	ring-box 1, transcript variant X2 && P62877.1 RecName: Full=E3 ubiquitin-protein ligase RBX1; AltName: Full=Protein ZYP; AltName: Full=RING finger protein 75; AltName: Full=RING-box protein 1; Short=Rbx1; AltName: Full=Regulator of cullins 1; Contains: RecName: Full=E3 ubiquitin-protein ligase RBX1, N-terminally processed >P62878.1 RecName: Full=E3 ubiquitin-protein ligase RBX1; AltName: Full=RIN…	-
103248998	697.985	836.717	796.366	619.825	497.652	453.92	777.022	523.799	0.568612	0.000146498	0.0117772	SACS	NW_023666057.1	41209226	41315831	+	15991	protein_coding	sacsin molecular chaperone, transcript variant X1 && Q9NZJ4.2 RecName: Full=Sacsin; AltName: Full=DnaJ homolog subfamily C member 29; Short=DNAJC29 && PF05168:HEPN domain	-
103239901	4162.49	2908.1	3597.41	1157.79	1745.91	2139.91	3556	1681.2	1.08082	0.000150315	0.0120205	ZBTB6	NW_023666079.1	841103	847051	-	1694	protein_coding	zinc finger and BTB domain containing 6 && Q15916.1 RecName: Full=Zinc finger and BTB domain-containing protein 6; AltName: Full=Zinc finger protein 482; AltName: Full=Zinc finger protein with interaction domain && PF00160:Cyclophilin type peptidyl-prolyl cis-trans isomerase/CLD|PF00651:BTB/POZ domain	Pro_isomerase
103231245	795.741	857.125	952.038	569.148	691.947	544.096	868.301	601.73	0.528103	0.000171205	0.0136193	NR2F2	NW_023666059.1	31706856	31720520	-	6296	protein_coding	nuclear receptor subfamily 2 group F member 2, transcript variant X2 && O09018.1 RecName: Full=COUP transcription factor 2; Short=COUP-TF2; AltName: Full=Apolipoprotein A-I regulatory protein 1; Short=ARP-1; AltName: Full=COUP transcription factor II; Short=COUP-TF II; AltName: Full=COUPb; AltName: Full=Nuclear receptor subfamily 2 group F member 2; AltName: Full=Ovalbumin upstream promoter beta …	Hormone_recep
103226997	439.906	308.157	325.112	539.911	607.63	504.58	357.725	550.707	-0.621971	0.000179009	0.014166	FMC1	NW_023666072.1	4913729	4918730	+	685	protein_coding	formation of mitochondrial complex V assembly factor 1 homolog && Q4G012.1 RecName: Full=UPF0562 protein C7orf55 homolog && -	-
103225475	1082.17	805.085	890.616	1392.66	1262	1274.62	925.957	1309.76	-0.49991	0.000189433	0.0149132	MICOS10	NW_023666033.1	3203772	3235147	+	554	protein_coding	mitochondrial contact site and cristae organizing system subunit 10 && Q5TGZ0.1 RecName: Full=MICOS complex subunit MIC10; AltName: Full=Mitochondrial inner membrane organizing system protein 1 && PF04418:Domain of unknown function (DUF543)	-
103216026	554.282	436.725	451.133	254.362	372.093	290.792	480.713	305.749	0.652229	0.000193556	0.0151592	DDIT4	NW_023666048.1	19668791	19670901	-	1839	protein_coding	DNA damage inducible transcript 4, transcript variant X2 && Q9NX09.1 RecName: Full=DNA damage-inducible transcript 4 protein; AltName: Full=HIF-1 responsive protein RTP801; AltName: Full=Protein regulated in development and DNA damage response 1; Short=REDD-1 && PF07809:RTP801 C-terminal region	-
103223938	1140.82	938.755	1044.17	5640.8	2373.7	2148.01	1041.25	3387.5	-1.70189	0.000195322	0.0152004	RPS27	NW_023666038.1	9189543	9190975	-	611	protein_coding	ribosomal protein S27, transcript variant X1 && P42677.3 RecName: Full=40S ribosomal protein S27; AltName: Full=Metallopan-stimulin 1; Short=MPS-1 >Q6ZWU9.3 RecName: Full=40S ribosomal protein S27 >Q71TY3.3 RecName: Full=40S ribosomal protein S27 >Q2KHT7.3 RecName: Full=40S ribosomal protein S27 && PF01667:Ribosomal protein S27	-
103231900	505.403	441.827	418.304	669.528	618.628	658.589	455.178	648.915	-0.510817	0.000196083	0.0152004	UXT	NW_023666076.1	10083180	10090625	-	649	protein_coding	ubiquitously expressed prefoldin like chaperone && Q9UBK9.1 RecName: Full=Protein UXT; AltName: Full=Androgen receptor trapped clone 27 protein; Short=ART-27; AltName: Full=Ubiquitously expressed transcript protein && PF02996:Prefoldin subunit	-
103243820	325.531	384.686	346.292	248.515	215.374	231.013	352.169	231.634	0.604652	0.00020281	0.0156421	LOC103243820	NW_023666075.1	1472274	1476274	-	4001	transcribed_pseudogene	oligosaccharyltransferase complex subunit OSTC-like && Q28IL7.1 RecName: Full=Oligosaccharyltransferase complex subunit ostc && PF13900:Putative domain of unknown function	-
103247197	4424.48	4720.31	4623.58	6426.3	5527.33	5954.66	4589.46	5969.43	-0.37925	0.000231616	0.0177731	MCL1	NW_023666038.1	12707472	12712711	+	4121	protein_coding	MCL1 apoptosis regulator, BCL2 family member, transcript variant X1 && Q07820.3 RecName: Full=Induced myeloid leukemia cell differentiation protein Mcl-1; AltName: Full=Bcl-2-like protein 3; Short=Bcl2-L-3; AltName: Full=Bcl-2-related protein EAT/mcl1; AltName: Full=mcl1/EAT && PF00452:Apoptosis regulator proteins, Bcl-2 family	-
103216930	1733.23	1290.79	1498.48	2386.72	1914.54	2084.18	1507.5	2128.48	-0.497418	0.000232779	0.0177731	DBI	NW_023666061.1	11725241	11730866	+	628	protein_coding	diazepam binding inhibitor, acyl-CoA binding protein && P07108.2 RecName: Full=Acyl-CoA-binding protein; Short=ACBP; AltName: Full=Diazepam-binding inhibitor; Short=DBI; AltName: Full=Endozepine; Short=EP && -	-
103234557	277.63	247.954	247.805	458.047	404.171	329.294	257.796	397.171	-0.62357	0.000243429	0.0184933	POLR2I	NW_023666073.1	8820291	8821906	-	1029	protein_coding	RNA polymerase II subunit I, transcript variant X2 && P36954.1 RecName: Full=DNA-directed RNA polymerase II subunit RPB9; Short=RNA polymerase II subunit B9; AltName: Full=DNA-directed RNA polymerase II subunit I; AltName: Full=RNA polymerase II 14.5 kDa subunit; Short=RPB14.5 >P60899.1 RecName: Full=DNA-directed RNA polymerase II subunit RPB9; Short=RNA polymerase II subunit B9; AltName: Full=DN…	-
103223148	1126.16	901.001	1055.82	1275.71	1503.95	1507.66	1027.66	1429.11	-0.475662	0.000245958	0.0185925	UQCR10	NW_023666045.1	113502096	113505226	-	770	protein_coding	ubiquinol-cytochrome c reductase, complex III subunit X, transcript variant X1 && Q9UDW1.3 RecName: Full=Cytochrome b-c1 complex subunit 9; AltName: Full=Complex III subunit 9; AltName: Full=Complex III subunit X; AltName: Full=Cytochrome c1 non-heme 7 kDa protein; AltName: Full=Ubiquinol-cytochrome c reductase complex 7.2 kDa protein && PF05365:Ubiquinol-cytochrome C reductase, UQCRX/QCR9 like	-
103221348	18.5738	31.632	50.8319	88.6857	98.9805	64.8457	33.6792	84.1706	-1.32807	0.000253997	0.0190938	LOC103221348	NW_023666044.1	52914186	52915301	-	1116	protein_coding	uncharacterized LOC103221348 && - && -	-
103228035	6157.71	4597.86	5038.71	7117.27	7317.23	6980.03	5264.76	7138.18	-0.439125	0.000255104	0.0190938	RPL32	NW_023666041.1	117672080	117677680	+	615	protein_coding	ribosomal protein L32 && Q6QAT0.3 RecName: Full=60S ribosomal protein L32 >Q76KA3.3 RecName: Full=60S ribosomal protein L32 >P62912.2 RecName: Full=60S ribosomal protein L32 >P62910.2 RecName: Full=60S ribosomal protein L32 >P62911.2 RecName: Full=60S ribosomal protein L32 >E2RKA8.1 RecName: Full=60S ribosomal protein L32 && PF01655:Ribosomal protein L32	-
103235305	8372.88	8440.64	8411.61	9851.91	11731.9	11138.3	8408.38	10907.4	-0.375426	0.000259387	0.0193193	IL11	NW_023666045.1	601368	607368	-	2192	protein_coding	interleukin 11 && P20808.1 RecName: Full=Interleukin-11; Short=IL-11; Flags: Precursor && PF07400:Interleukin 11|PF13900:Putative domain of unknown function	-
119626596	83.0934	73.4678	78.3658	229.998	166.801	92.2025	78.309	163	-1.0583	0.000283506	0.0210126	LOC119626596	NW_023666043.1	47355952	47356823	+	872	protein_coding	transcription factor BTF3 && Q64152.3 RecName: Full=Transcription factor BTF3; AltName: Full=Nascent polypeptide-associated complex subunit beta; Short=NAC-beta; AltName: Full=RNA polymerase B transcription factor 3 && PF01849:NAC domain	-
103217581	44.9682	35.7135	44.4779	98.4313	82.4838	82.0703	41.7199	87.6618	-1.07097	0.000285545	0.021061	LOC103217581	NW_023666071.1	5801319	5806176	+	1556	protein_coding	60S ribosomal protein L23-like && Q5REU2.1 RecName: Full=60S ribosomal protein L23 && PF00238:Ribosomal protein L14p/L23e	-
103244665	621.734	505.091	465.959	772.832	801.009	712.289	530.928	762.044	-0.520879	0.000295968	0.0217243	NDUFA2	NW_023666034.1	34603674	34606039	+	717	protein_coding	NADH:ubiquinone oxidoreductase subunit A2 && Q4R5E2.3 RecName: Full=NADH dehydrogenase [ubiquinone] 1 alpha subcomplex subunit 2; AltName: Full=Complex I-B8; Short=CI-B8; AltName: Full=NADH-ubiquinone oxidoreductase B8 subunit && PF05047:Mitochondrial ribosomal protein L51 / S25 / CI-B8 domain	-
103228720	1251.29	1002.02	1144.78	1835.11	1488.37	1441.8	1132.69	1588.43	-0.487709	0.00030418	0.0222198	NEDD8	NW_023666036.1	12884384	12899520	-	642	protein_coding	NEDD8 ubiquitin like modifier && Q15843.1 RecName: Full=NEDD8; AltName: Full=Neddylin; AltName: Full=Neural precursor cell expressed developmentally down-regulated protein 8; Short=NEDD-8; AltName: Full=Ubiquitin-like protein Nedd8; Flags: Precursor >P61282.1 RecName: Full=NEDD8; AltName: Full=Neddylin; AltName: Full=Ubiquitin-like protein Nedd8; Flags: Precursor >Q4PLJ0.1 RecName: Full=NEDD8; Al…	ubiquitin
103216904	105.577	65.3047	61.4218	202.71	133.807	127.665	77.4347	154.727	-0.996102	0.000309998	0.0225364	LOC103216904	NW_023666061.1	14087445	14087882	-	438	protein_coding	60S ribosomal protein L34 && P49207.3 RecName: Full=60S ribosomal protein L34 && PF01199:Ribosomal protein L34e	-
103216294	181.828	125.508	142.965	189.066	272.196	337.4	150.1	266.221	-0.825365	0.000315679	0.0228402	LOC103216294	NW_023666048.1	48518678	48519233	-	556	transcribed_pseudogene	40S ribosomal protein S11-like && P61270.3 RecName: Full=40S ribosomal protein S11 >P62280.3 RecName: Full=40S ribosomal protein S11 >P62282.3 RecName: Full=40S ribosomal protein S11 >P62281.3 RecName: Full=40S ribosomal protein S11 >Q3T0V4.3 RecName: Full=40S ribosomal protein S11 && PF16205:Ribosomal_S17 N-terminal|PF00366:Ribosomal protein S17	-
103242359	5619.07	3949.92	4723.13	7516.84	6321.01	6199.86	4764.04	6679.23	-0.487435	0.000321941	0.0231828	RPL26	NW_023666059.1	13656977	13663801	+	1002	protein_coding	ribosomal protein L26, transcript variant X1 && P61256.1 RecName: Full=60S ribosomal protein L26 >P61257.1 RecName: Full=60S ribosomal protein L26 >P61254.1 RecName: Full=60S ribosomal protein L26 >P61255.1 RecName: Full=60S ribosomal protein L26; AltName: Full=Silica-induced gene 20 protein; Short=SIG-20 && PF16906:Ribosomal proteins L26 eukaryotic, L24P archaeal|PF00467:KOW motif	KOW
103217085	793.786	1080.59	1031.46	748.468	614.046	650.483	968.613	670.999	0.529451	0.000333014	0.0238286	RIF1	NW_023666040.1	162606462	162698978	-	11277	protein_coding	replication timing regulatory factor 1, transcript variant X3 && Q5UIP0.2 RecName: Full=Telomere-associated protein RIF1; AltName: Full=Rap1-interacting factor 1 homolog && PF12231:Rap1-interacting factor 1 N terminal|PF00880:Nebulin repeat	-
103242648	3397.05	4177.46	4097.26	3207.3	2615.65	2772.15	3890.59	2865.04	0.441409	0.000334045	0.0238286	NUFIP2	NW_023666075.1	7054367	7092040	+	11028	protein_coding	nuclear FMR1 interacting protein 2 && Q7Z417.1 RecName: Full=Nuclear fragile X mental retardation-interacting protein 2; AltName: Full=82 kDa FMRP-interacting protein; Short=82-FIP; AltName: Full=Cell proliferation-inducing gene 1 protein; AltName: Full=FMRP-interacting protein 2 && PF13900:Putative domain of unknown function|PF15293:Nuclear fragile X mental retardation-interacting protein 2	-
103215068	61.5869	74.4882	60.3628	128.643	133.807	105.374	65.4793	122.608	-0.90588	0.000339525	0.0241063	LOC103215068	NW_023666064.1	3196925	3198383	-	1459	transcribed_pseudogene	poly(rC)-binding protein 2-like && Q61990.1 RecName: Full=Poly(rC)-binding protein 2; AltName: Full=Alpha-CP2; AltName: Full=CTBP; Short=CBP; AltName: Full=Putative heterogeneous nuclear ribonucleoprotein X; Short=hnRNP X && PF00013:KH domain	KH_1
103236911	241.46	304.075	318.758	210.507	169.55	160.088	288.098	180.048	0.677359	0.000366604	0.0259078	VCPIP1	NW_023666039.1	78961467	79002860	+	9978	protein_coding	valosin containing protein interacting protein 1 && Q96JH7.2 RecName: Full=Deubiquitinating protein VCIP135; AltName: Full=Valosin-containing protein p97/p47 complex-interacting protein 1; AltName: Full=Valosin-containing protein p97/p47 complex-interacting protein p135; Short=VCP/p47 complex-interacting 135-kDa protein && PF13900:Putative domain of unknown function|PF02338:OTU-like cysteine prot…	OTU
103223409	801.607	574.477	647.047	995.034	961.394	917.972	674.377	958.133	-0.506269	0.000370121	0.0260353	SMDT1	NW_023666045.1	100775217	100778909	-	648	protein_coding	single-pass membrane protein with aspartate rich tail 1 && Q9H4I9.1 RecName: Full=Essential MCU regulator, mitochondrial; AltName: Full=Single-pass membrane protein with aspartate-rich tail 1, mitochondrial; Flags: Precursor && PF10161:Putative mitochondrial precursor protein	-
103248352	384.185	521.417	457.487	304.065	322.603	290.792	454.363	305.82	0.570337	0.000382327	0.0267539	DYNC2H1	NW_023666043.1	31022418	31385767	-	17849	protein_coding	dynein cytoplasmic 2 heavy chain 1, transcript variant X5 && Q8NCM8.4 RecName: Full=Cytoplasmic dynein 2 heavy chain 1; AltName: Full=Cytoplasmic dynein 2 heavy chain; AltName: Full=Dynein cytoplasmic heavy chain 2; AltName: Full=Dynein heavy chain 11; Short=hDHC11; AltName: Full=Dynein heavy chain isotype 1B && PF07728:AAA domain (dynein-related subfamily)|PF12774:Hydrolytic ATP binding site of …	Dynein_heavy
103241254	345.082	227.546	302.873	483.386	458.243	404.272	291.834	448.634	-0.620179	0.000383859	0.0267539	LOC103241254	NW_023666080.1	5127531	5193093	+	644	lncRNA	uncharacterized LOC103241254 && - && -	-
103225662	751.751	828.554	864.141	1302.02	963.227	1169.25	814.815	1144.83	-0.490519	0.000388374	0.026945	ERRFI1	NW_023666054.1	27772809	27787441	+	3159	protein_coding	ERBB receptor feedback inhibitor 1 && Q9UJM3.1 RecName: Full=ERBB receptor feedback inhibitor 1; AltName: Full=Mitogen-inducible gene 6 protein; Short=MIG-6 && PF09027:GTPase binding|PF11555:EGFR receptor inhibitor Mig-6	-
103233614	942.377	709.168	810.133	1030.12	1269.33	1173.3	820.559	1157.58	-0.496309	0.00039089	0.0269963	LOC103233614	NW_023666081.1	7462044	7469355	+	636	protein_coding	cytochrome b-c1 complex subunit 10 && O14957.1 RecName: Full=Cytochrome b-c1 complex subunit 10; AltName: Full=Complex III subunit 10; AltName: Full=Complex III subunit XI; AltName: Full=Ubiquinol-cytochrome c reductase complex 6.4 kDa protein && PF08997:Ubiquinol-cytochrome C reductase complex, 6.4kD protein	-
103236375	1031.34	1446.91	1360.81	929.738	881.66	914.932	1279.68	908.777	0.493575	0.000409983	0.0281118	LRBA	NW_023666037.1	76462167	77215778	-	10529	protein_coding	LPS responsive beige-like anchor protein, transcript variant X1 && P50851.4 RecName: Full=Lipopolysaccharide-responsive and beige-like anchor protein; AltName: Full=Beige-like protein; AltName: Full=CDC4-like protein && PF13385:Concanavalin A-like lectin/glucanases superfamily|PF02138:Beige/BEACH domain|PF06469:Domain of Unknown Function (DUF1088)|PF14844:PH domain associated with Beige/BEACH|PF1…	Beach
103224251	246.347	278.565	235.097	143.261	167.717	173.26	253.337	161.413	0.650489	0.000410742	0.0281118	RBM15	NW_023666038.1	35257836	35267077	+	5994	protein_coding	RNA binding motif protein 15, transcript variant X2 && Q96T37.2 RecName: Full=Putative RNA-binding protein 15; AltName: Full=One-twenty two protein 1; AltName: Full=RNA-binding motif protein 15 && PF00076:RNA recognition motif. (a.k.a. RRM, RBD, or RNP domain)|PF07744:SPOC domain	RRM_1
119619343	8.79812	8.16309	3.17699	38.0081	26.5781	22.2907	6.71274	28.959	-2.10182	0.000422774	0.0287425	LOC119619343	NW_023666054.1	31995248	31995689	+	442	protein_coding	ATP synthase subunit g, mitochondrial-like && O75964.3 RecName: Full=ATP synthase subunit g, mitochondrial; Short=ATPase subunit g && PF04718:Mitochondrial ATP synthase g subunit	-
119619672	180.85	131.63	95.3097	778.68	371.177	280.66	135.93	476.839	-1.81018	0.000423742	0.0287425	LOC119619672	NW_023666055.1	73214005	73214448	-	444	protein_coding	cytochrome c oxidase subunit 7C, mitochondrial && Q8SPI1.1 RecName: Full=Cytochrome c oxidase subunit 7C, mitochondrial; AltName: Full=Cytochrome c oxidase polypeptide VIIc; Flags: Precursor >Q53CG2.1 RecName: Full=Cytochrome c oxidase subunit 7C, mitochondrial; AltName: Full=Cytochrome c oxidase polypeptide VIIc; Flags: Precursor && PF02935:Cytochrome c oxidase subunit VIIc	-
119625362	4.88785	5.10193	6.35398	28.2625	21.9957	24.3171	5.44792	24.8584	-2.1921	0.000428584	0.0289418	LOC119625362	NW_023666040.1	176314524	176315174	-	651	transcribed_pseudogene	U6 snRNA-associated Sm-like protein LSm5 && Q9Y4Y9.3 RecName: Full=U6 snRNA-associated Sm-like protein LSm5 >P62322.2 RecName: Full=U6 snRNA-associated Sm-like protein LSm5 >Q5R628.3 RecName: Full=U6 snRNA-associated Sm-like protein LSm5 >Q2HJH0.3 RecName: Full=U6 snRNA-associated Sm-like protein LSm5 && PF01423:LSM domain	LSM
103234228	1409.65	1096.92	1013.46	1612.91	1741.32	1562.38	1173.34	1638.87	-0.481778	0.000431332	0.0289901	NDUFA13	NW_023666074.1	1312227	1326219	-	1386	protein_coding	NADH:ubiquinone oxidoreductase subunit A13, transcript variant X2 && Q4R6H1.1 RecName: Full=NADH dehydrogenase [ubiquinone] 1 alpha subcomplex subunit 13; AltName: Full=Complex I-B16.6; Short=CI-B16.6; AltName: Full=NADH-ubiquinone oxidoreductase B16.6 subunit && PF06212:GRIM-19 protein	-
119627135	7.82055	6.12232	8.47198	44.8301	18.3297	29.3832	7.47162	30.8477	-2.04454	0.000433115	0.0289901	LOC119627135	NW_023666045.1	101738862	101739464	+	603	transcribed_pseudogene	60S ribosomal protein L17-like && P18621.3 RecName: Full=60S ribosomal protein L17; AltName: Full=60S ribosomal protein L23; AltName: Full=PD-1 >Q5XTY7.3 RecName: Full=60S ribosomal protein L17 && PF00237:Ribosomal protein L22p/L17e	-
103217585	3010.91	2276.48	2632.67	4097.08	3329.6	3443.91	2640.02	3623.53	-0.456725	0.000448145	0.0298646	MOB4	NW_023666040.1	116371831	116426996	-	4483	protein_coding	MOB family member 4, phocein, transcript variant X5 && Q9QYW3.1 RecName: Full=MOB-like protein phocein; AltName: Full=Class II mMOB1; AltName: Full=Mob1 homolog 3; Short=Mob3; AltName: Full=Mps one binder kinase activator-like 3; AltName: Full=Phocein; AltName: Full=Preimplantation protein 3 >Q6PEB6.1 RecName: Full=MOB-like protein phocein; AltName: Full=Class II mMOB1; AltName: Full=Mob1 homolog…	-
103245904	1046.98	797.942	822.841	1206.51	1284	1197.62	889.253	1229.38	-0.466936	0.000462649	0.0306965	NOP10	NW_023666048.1	92335994	92342757	-	552	protein_coding	NOP10 ribonucleoprotein && Q9CQS2.1 RecName: Full=H/ACA ribonucleoprotein complex subunit 3; AltName: Full=Nucleolar protein 10; AltName: Full=Nucleolar protein family A member 3; AltName: Full=snoRNP protein NOP10 >Q9NPE3.1 RecName: Full=H/ACA ribonucleoprotein complex subunit 3; AltName: Full=Nucleolar protein 10; AltName: Full=Nucleolar protein family A member 3; AltName: Full=snoRNP protein N…	-
103238804	184.761	136.732	140.847	221.227	252.034	270.528	154.113	247.93	-0.68448	0.000476645	0.0314876	LOC103238804	NW_023666037.1	165476627	165477146	+	520	protein_coding	60S ribosomal protein L32 && Q6QAT0.3 RecName: Full=60S ribosomal protein L32 >Q76KA3.3 RecName: Full=60S ribosomal protein L32 >P62912.2 RecName: Full=60S ribosomal protein L32 >P62910.2 RecName: Full=60S ribosomal protein L32 >P62911.2 RecName: Full=60S ribosomal protein L32 >E2RKA8.1 RecName: Full=60S ribosomal protein L32 && PF01655:Ribosomal protein L32	-
103220025	773.257	685.7	813.31	959.949	1084.2	1034.49	757.422	1026.21	-0.438395	0.000481484	0.031569	CCDC142	NW_023666045.1	79364857	79376081	-	3388	protein_coding	coiled-coil domain containing 142, transcript variant X2 && Q17RM4.1 RecName: Full=Coiled-coil domain-containing protein 142 && -	-
119623435	223.863	187.751	216.035	354.743	319.854	280.66	209.217	318.419	-0.606097	0.000482034	0.031569	LOC119623435	NW_023667312.1	323	3170	+	2848	transcribed_pseudogene	uncharacterized LOC119623435 && Q01628.2 RecName: Full=Interferon-induced transmembrane protein 3; AltName: Full=Dispanin subfamily A member 2b; Short=DSPA2b; AltName: Full=Interferon-inducible protein 1-8U && PF04505:Interferon-induced transmembrane protein	-
103227169	480.964	324.483	402.419	216.354	263.032	293.832	402.622	257.739	0.644237	0.000497645	0.0324516	LOC103227169	NW_023666072.1	12900123	12900805	-	683	protein_coding	dynein light chain 1, cytoplasmic && P61273.1 RecName: Full=Dynein light chain 1, cytoplasmic; AltName: Full=Dynein light chain LC8-type 1 >P61285.1 RecName: Full=Dynein light chain 1, cytoplasmic; AltName: Full=Dynein light chain LC8-type 1 >P63170.1 RecName: Full=Dynein light chain 1, cytoplasmic; AltName: Full=8 kDa dynein light chain; Short=DLC8; AltName: Full=Dynein light chain LC8-type 1; A…	-
103233650	1388.15	1079.57	1078.06	1497.91	1701.92	1669.78	1181.93	1623.2	-0.457393	0.000511295	0.0331992	GADD45B	NW_023666081.1	6407398	6410196	-	2040	protein_coding	growth arrest and DNA damage inducible beta && O75293.1 RecName: Full=Growth arrest and DNA damage-inducible protein GADD45 beta; AltName: Full=Myeloid differentiation primary response protein MyD118; AltName: Full=Negative growth regulatory protein MyD118 && PF01248:Ribosomal protein L7Ae/L30e/S12e/Gadd45 family	-
103231346	3083.25	3021.36	2864.59	4141.91	3865.74	3555.37	2989.73	3854.34	-0.366457	0.00053122	0.0343462	FUS	NW_023666068.1	1582582	1594493	-	2664	protein_coding	FUS RNA binding protein, transcript variant X2 && Q28009.2 RecName: Full=RNA-binding protein FUS; AltName: Full=Protein pigpen && PF00641:Zn-finger in Ran binding protein and others|PF00076:RNA recognition motif. (a.k.a. RRM, RBD, or RNP domain)	zf-RanBP
103244796	15193.4	11130.4	12814.9	18729.2	17087.9	16674.5	13046.2	17497.2	-0.423466	0.000568102	0.0365752	RPS14	NW_023666034.1	24660634	24666103	+	879	protein_coding	ribosomal protein S14, transcript variant X1 && P62263.3 RecName: Full=40S ribosomal protein S14 >P62264.3 RecName: Full=40S ribosomal protein S14 >P62265.3 RecName: Full=40S ribosomal protein S14 && PF00411:Ribosomal protein S11	-
103244392	476.076	716.311	636.457	465.843	367.511	382.995	609.615	405.45	0.588136	0.000575203	0.0368761	DMXL1	NW_023666034.1	55827070	56008726	-	11608	protein_coding	Dmx like 1, transcript variant X1 && Q9Y485.3 RecName: Full=DmX-like protein 1; Short=X-like 1 protein && PF12234:RAVE protein 1 C terminal	-
103228685	2313.91	1632.62	1950.67	1091.52	1504.87	1488.41	1965.73	1361.6	0.529826	0.000583719	0.0372648	LOC103228685	NW_023666041.1	86266658	86267216	-	559	protein_coding	40S ribosomal protein S18-like && P62271.3 RecName: Full=40S ribosomal protein S18 >P62269.3 RecName: Full=40S ribosomal protein S18; AltName: Full=Ke-3; Short=Ke3 >P62272.3 RecName: Full=40S ribosomal protein S18 >P62270.3 RecName: Full=40S ribosomal protein S18; AltName: Full=Ke-3; Short=Ke3 >Q5TJE9.3 RecName: Full=40S ribosomal protein S18 >Q3T0R1.3 RecName: Full=40S ribosomal protein S18 >A5J…	-
103244060	230.706	210.2	230.861	427.835	266.698	362.731	223.922	352.421	-0.653461	0.000592511	0.0376678	LOC103244060	NW_023666050.1	58462930	58463435	-	506	protein_coding	small nuclear ribonucleoprotein E && P62305.1 RecName: Full=Small nuclear ribonucleoprotein E; Short=snRNP-E; AltName: Full=Sm protein E; Short=Sm-E; Short=SmE >P62304.1 RecName: Full=Small nuclear ribonucleoprotein E; Short=snRNP-E; AltName: Full=Sm protein E; Short=Sm-E; Short=SmE >P62303.1 RecName: Full=Small nuclear ribonucleoprotein E; Short=snRNP-E; AltName: Full=Sm protein E; Short=Sm-E; S…	LSM
103228427	3457.66	3818.29	3748.85	4919.62	4450.46	4681.05	3674.93	4683.71	-0.349951	0.000603536	0.0382016	NFKBIZ	NW_023666041.1	87478007	87510861	+	5254	protein_coding	NFKB inhibitor zeta, transcript variant X2 && Q9BYH8.1 RecName: Full=NF-kappa-B inhibitor zeta; AltName: Full=I-kappa-B-zeta; Short=IkB-zeta; Short=IkappaBzeta; AltName: Full=IL-1 inducible nuclear ankyrin-repeat protein; Short=INAP; AltName: Full=Molecule possessing ankyrin repeats induced by lipopolysaccharide; Short=MAIL && PF13857:Ankyrin repeats (many copies)|PF12796:Ankyrin repeats (3 copie…	-
119623712	2074.4	1696.9	1905.14	2958.79	2179.4	2659.69	1892.15	2599.29	-0.45787	0.000605936	0.0382016	LOC119623712	NW_023669401.1	4250	4814	-	565	pseudogene	- && Q9ZXY4.1 RecName: Full=NADH-ubiquinone oxidoreductase chain 1; AltName: Full=NADH dehydrogenase subunit 1 (mitochondrion) [Papio hamadryas] && PF00146:NADH dehydrogenase	-
103219739	560.147	473.459	495.611	752.366	663.536	688.985	509.739	701.629	-0.460445	0.000654916	0.041119	NFIL3	NW_023666038.1	90166784	90183191	-	2477	protein_coding	nuclear factor, interleukin 3 regulated, transcript variant X3 && Q16649.2 RecName: Full=Nuclear factor interleukin-3-regulated protein; AltName: Full=E4 promoter-binding protein 4; AltName: Full=Interleukin-3 promoter transcriptional activator; AltName: Full=Interleukin-3-binding protein 1; AltName: Full=Transcriptional activator NF-IL3A && PF07716:Basic region leucine zipper|PF06529:Vertebrate …	Vert_IL3-reg_TF
103229806	394.938	390.808	377.003	468.767	644.29	556.254	387.583	556.437	-0.522063	0.000668485	0.0417982	CRIP1	NW_023666053.1	70843615	70845255	+	491	protein_coding	cysteine rich protein 1 && P50238.3 RecName: Full=Cysteine-rich protein 1; Short=CRP-1; AltName: Full=Cysteine-rich heart protein; Short=CRHP; Short=hCRHP; AltName: Full=Cysteine-rich intestinal protein; Short=CRIP && PF00412:LIM domain	LIM
103245393	630.532	654.068	697.879	551.605	426.166	425.55	660.826	467.774	0.498376	0.000692204	0.0430247	UACA	NW_023666048.1	128693327	128794723	-	6932	protein_coding	uveal autoantigen with coiled-coil domains and ankyrin repeats, transcript variant X2 && Q9BZF9.2 RecName: Full=Uveal autoantigen with coiled-coil domains and ankyrin repeats && PF13857:Ankyrin repeats (many copies)|PF12796:Ankyrin repeats (3 copies)	-
103238888	332.374	272.443	259.454	572.071	362.012	412.378	288.09	448.82	-0.638603	0.000695502	0.0430247	NDUFA12	NW_023666037.1	154755371	154797757	+	631	protein_coding	NADH:ubiquinone oxidoreductase subunit A12 && Q9UI09.1 RecName: Full=NADH dehydrogenase [ubiquinone] 1 alpha subcomplex subunit 12; AltName: Full=13 kDa differentiation-associated protein; AltName: Full=Complex I-B17.2; Short=CI-B17.2; Short=CIB17.2; AltName: Full=NADH-ubiquinone oxidoreductase subunit B17.2 >Q0MQ87.1 RecName: Full=NADH dehydrogenase [ubiquinone] 1 alpha subcomplex subunit 12; Al…	Complex1_17_2kD
103245730	2540.7	1890.78	2303.32	2913.96	3093.14	2996.07	2244.93	3001.06	-0.418736	0.000696595	0.0430247	SERF2	NW_023666048.1	101739599	101741667	+	959	protein_coding	small EDRK-rich factor 2, transcript variant X3 && P84101.1 RecName: Full=Small EDRK-rich factor 2; AltName: Full=Gastric cancer-related protein VRG107; AltName: Full=Protein 4F5-related; Short=4F5rel; Short=h4F5rel >P84102.1 RecName: Full=Small EDRK-rich factor 2; AltName: Full=Protein 4F5-related; Short=4F5rel >Q5R7C4.1 RecName: Full=Small EDRK-rich factor 2 >B1MTI8.1 RecName: Full=Small EDRK-r…	-
103243514	4824.3	5892.73	6558.37	4923.52	3667.78	3805.63	5758.47	4132.31	0.478693	0.000703408	0.0432696	TOP2A	NW_023666077.1	36662555	36693082	+	5740	protein_coding	DNA topoisomerase II alpha && P11388.3 RecName: Full=DNA topoisomerase 2-alpha; AltName: Full=DNA topoisomerase II, alpha isozyme && PF00521:DNA gyrase/topoisomerase IV, subunit A|PF01751:Toprim domain|PF00204:DNA gyrase B|PF16898:C-terminal associated domain of TOPRIM|PF08070:DTHCT (NUC029) region|PF02518:Histidine kinase-, DNA gyrase B-, and HSP90-like ATPase	DNA_gyraseB
103222309	238.527	175.506	128.139	88.6857	108.145	106.387	180.724	101.073	0.839742	0.000708311	0.0433955	FOXQ1	NW_023666044.1	1256352	1258997	+	2646	protein_coding	forkhead box Q1 && Q9C009.2 RecName: Full=Forkhead box protein Q1; AltName: Full=HNF-3/forkhead-like protein 1; Short=HFH-1; AltName: Full=Hepatocyte nuclear factor 3 forkhead homolog 1 && PF00250:Forkhead domain	Fork_head
103235041	12850.1	9785.5	10950	15823.1	14474.1	13981.3	11195.2	14759.5	-0.398732	0.000764837	0.0466176	RPS11	NW_023666073.1	22605473	22608857	+	677	protein_coding	ribosomal protein S11 && P61270.3 RecName: Full=40S ribosomal protein S11 >P62280.3 RecName: Full=40S ribosomal protein S11 >P62282.3 RecName: Full=40S ribosomal protein S11 >P62281.3 RecName: Full=40S ribosomal protein S11 >Q3T0V4.3 RecName: Full=40S ribosomal protein S11 && PF00366:Ribosomal protein S17|PF16205:Ribosomal_S17 N-terminal	-
103242253	409.602	282.647	345.233	516.521	488.487	504.58	345.827	503.196	-0.540391	0.000767039	0.0466176	TXNDC17	NW_023666059.1	15422181	15424542	-	794	protein_coding	thioredoxin domain containing 17 && Q9BRA2.1 RecName: Full=Thioredoxin domain-containing protein 17; AltName: Full=14 kDa thioredoxin-related protein; Short=TRP14; AltName: Full=Protein 42-9-9; AltName: Full=Thioredoxin-like protein 5 && PF06110:Eukaryotic protein of unknown function (DUF953)	-
103223956	1585.62	1145.89	1329.04	1944.26	1893.46	1706.25	1353.52	1847.99	-0.449115	0.000797522	0.0482771	S100A13	NW_023666038.1	9554251	9563594	+	1497	protein_coding	S100 calcium binding protein A13, transcript variant X2 && Q99584.1 RecName: Full=Protein S100-A13; AltName: Full=S100 calcium-binding protein A13 && PF01023:S-100/ICaBP type calcium binding domain	-
103222820	174.007	130.609	162.027	226.1	233.704	269.515	155.548	243.106	-0.643338	0.000829926	0.0500393	LOC103222820	NW_023666050.1	46472192	46498024	-	5708	lncRNA	uncharacterized LOC103222820, transcript variant X9 && - && PF13900:Putative domain of unknown function	-
103237317	202.357	156.119	166.263	294.319	268.531	243.171	174.913	268.674	-0.618571	0.000838459	0.0503539	LOC103237317	NW_023666039.1	31238730	31239209	-	480	protein_coding	40S ribosomal protein S17 && P08708.2 RecName: Full=40S ribosomal protein S17 && PF00833:Ribosomal S17	-
103221078	1215.12	1526.5	1516.48	1197.74	958.645	925.064	1419.37	1027.15	0.466391	0.000928921	0.0555671	GOLGA4	NW_023666063.1	10782985	10899389	-	7869	protein_coding	golgin A4, transcript variant X6 && Q13439.1 RecName: Full=Golgin subfamily A member 4; AltName: Full=256 kDa golgin; AltName: Full=Golgin-245; AltName: Full=Protein 72.1; AltName: Full=Trans-Golgi p230 && PF01465:GRIP domain	-
119627640	0.977569	3.06116	3.17699	25.3388	10.9978	15.1982	2.40524	17.1783	-2.84572	0.000930693	1	LOC119627640	NW_023666047.1	31024612	31025307	+	694	protein_coding	meiotic nuclear division protein 1 homolog && Q9BWT6.1 RecName: Full=Meiotic nuclear division protein 1 homolog && PF03962:Mnd1 family	Mnd1
103221867	29.3271	22.4485	9.53097	84.7874	46.7408	40.5286	20.4355	57.3523	-1.48313	0.000954346	0.056864	LOC103221867	NW_023670540.1	4	1007	-	874	protein_coding	class I histocompatibility antigen, Gogo-A*0401 alpha chain-like && P13746.1 RecName: Full=HLA class I histocompatibility antigen, A-11 alpha chain; AltName: Full=MHC class I antigen A*11; Flags: Precursor && PF00129:Class I Histocompatibility antigen, domains alpha 1 and 2	MHC_I
103228198	1112.47	1550.99	1468.83	1069.1	987.972	939.249	1377.43	998.774	0.463425	0.000968859	0.0575033	GOLGB1	NW_023666041.1	107101367	107196704	-	11963	protein_coding	golgin B1, transcript variant X13 && Q14789.2 RecName: Full=Golgin subfamily B member 1; AltName: Full=372 kDa Golgi complex-associated protein; Short=GCP372; AltName: Full=Giantin; AltName: Full=Macrogolgin && -	-
103226569	818.226	1058.14	997.575	796.222	667.202	526.871	957.98	663.432	0.529517	0.000995096	0.0588307	AKAP9	NW_023666042.1	47204451	47376002	+	12576	protein_coding	A-kinase anchoring protein 9 && Q99996.3 RecName: Full=A-kinase anchor protein 9; Short=AKAP-9; AltName: Full=A-kinase anchor protein 350 kDa; Short=AKAP 350; Short=hgAKAP 350; AltName: Full=A-kinase anchor protein 450 kDa; Short=AKAP 450; AltName: Full=AKAP 120-like protein; AltName: Full=Centrosome- and Golgi-localized PKN-associated protein; Short=CG-NAP; AltName: Full=Protein hyperion; AltNam…	-
novel.1390	34.2149	26.53	21.1799	99.4059	54.0727	46.6078	27.3083	66.6955	-1.28546	0.00100291	0.0590629	-	NW_023666686.1	99311	100935	+	562	-	- && - && -	-
103237298	915.982	669.373	827.077	1429.69	1009.05	1040.57	804.144	1159.77	-0.528078	0.00101118	0.0593198	ENY2	NW_023666039.1	36519384	36531309	-	2990	protein_coding	ENY2 transcription and export complex 2 subunit, transcript variant X2 && Q9NPA8.1 RecName: Full=Transcription and mRNA export factor ENY2; AltName: Full=Enhancer of yellow 2 transcription factor homolog >Q9JIX0.1 RecName: Full=Transcription and mRNA export factor ENY2; AltName: Full=Enhancer of yellow 2 transcription factor homolog >Q3ZBJ0.1 RecName: Full=Transcription and mRNA export factor ENY…	-
103215943	11077.8	8180.44	9493.91	14504.5	11962	12082.6	9584.05	12849.7	-0.42299	0.00102234	0.0597442	RPS24	NW_023666048.1	13821620	13828511	-	898	protein_coding	ribosomal protein S24, transcript variant X8 && Q5RAQ8.1 RecName: Full=40S ribosomal protein S24 >Q56JU9.2 RecName: Full=40S ribosomal protein S24 && PF01282:Ribosomal protein S24e	Ribosomal_S24e
103231594	576.766	438.766	519.967	675.375	640.624	916.958	511.833	744.319	-0.539448	0.00107683	0.0626872	LOC103231594	NW_023666056.1	12861077	12862899	+	1823	protein_coding	brain acid soluble protein 1 && - && PF05466:Brain acid soluble protein 1 (BASP1 protein)	-
103229161	5547.71	7973.3	5932.5	4905	5136.91	3953.56	6484.5	4665.16	0.474977	0.00108903	0.0631555	SYNE2	NW_023666053.1	29245733	29619251	+	23643	protein_coding	spectrin repeat containing nuclear envelope protein 2, transcript variant X4 && Q8WXH0.3 RecName: Full=Nesprin-2; AltName: Full=Nuclear envelope spectrin repeat protein 2; AltName: Full=Nucleus and actin connecting element protein; Short=Protein NUANCE; AltName: Full=Synaptic nuclear envelope protein 2; Short=Syne-2 && PF00435:Spectrin repeat|PF10541:Nuclear envelope localisation domain|PF00307:C…	CH
103220193	1292.35	1643.84	1652.04	1228.93	1089.7	1098.32	1529.41	1138.99	0.425011	0.00111469	0.064398	USP34	NW_023666045.1	66003118	66289921	-	12207	protein_coding	ubiquitin specific peptidase 34, transcript variant X1 && Q70CQ2.2 RecName: Full=Ubiquitin carboxyl-terminal hydrolase 34; AltName: Full=Deubiquitinating enzyme 34; AltName: Full=Ubiquitin thioesterase 34; AltName: Full=Ubiquitin-specific-processing protease 34 && PF00443:Ubiquitin carboxyl-terminal hydrolase	UCH
103236787	143.703	88.7736	131.316	225.125	189.713	186.431	121.264	200.423	-0.724355	0.00112348	0.0646598	ALKAL1	NW_023666039.1	93330791	93359214	+	1777	protein_coding	ALK and LTK ligand 1, transcript variant X3 && Q6UXT8.1 RecName: Full=Protein FAM150A; AltName: Full=Augmentor beta; Short=AUG-beta; Flags: Precursor && PF15129:FAM150 family	-
103230134	1663.82	1770.37	1907.25	1463.8	1364.65	1307.05	1780.48	1378.5	0.368954	0.00113157	0.0648795	SLC30A1	NW_023666055.1	18450966	18458625	+	6016	protein_coding	solute carrier family 30 member 1 && Q4R6K2.1 RecName: Full=Zinc transporter 1; Short=ZnT-1; AltName: Full=Solute carrier family 30 member 1 && PF01545:Cation efflux family	-
103242136	126.106	175.506	57.1858	278.726	368.428	352.598	119.6	333.251	-1.47784	0.0011428	0.0650469	LOC103242136	NW_023666037.1	165630200	165630656	-	457	protein_coding	peptidyl-prolyl cis-trans isomerase NIMA-interacting 4 && Q9Y237.1 RecName: Full=Peptidyl-prolyl cis-trans isomerase NIMA-interacting 4; AltName: Full=Parvulin-14; Short=Par14; Short=hPar14; AltName: Full=Parvulin-17; Short=Par17; Short=hPar17; AltName: Full=Peptidyl-prolyl cis-trans isomerase Pin4; Short=PPIase Pin4; AltName: Full=Peptidyl-prolyl cis/trans isomerase EPVH; Short=hEPVH; AltName: F…	-
103245525	1241.51	1867.31	1826.77	1298.12	1089.7	1093.26	1645.2	1160.36	0.503465	0.00114305	0.0650469	VPS13C	NW_023666048.1	119739546	119924207	-	18067	protein_coding	vacuolar protein sorting 13 homolog C, transcript variant X2 && Q709C8.1 RecName: Full=Vacuolar protein sorting-associated protein 13C && PF16909:Vacuolar-sorting-associated 13 protein C-terminal|PF09333:Autophagy-related protein C terminal domain|PF16910:Repeating coiled region of VPS13|PF16908:Vacuolar sorting-associated protein 13, N-terminal|PF12624:N-terminal region of Chorein or VPS13|PF066…	-
103219690	1303.1	1361.2	1282.45	843.001	1113.53	995.989	1315.58	984.174	0.418441	0.00118825	0.0673665	GAS1	NW_023666038.1	85913252	85916646	-	3395	protein_coding	growth arrest specific 1 && P54826.2 RecName: Full=Growth arrest-specific protein 1; Short=GAS-1; Flags: Precursor && -	-
103245486	194.536	199.996	188.501	114.024	137.473	122.599	194.344	124.699	0.639405	0.00120541	0.067902	PIF1	NW_023666048.1	122665159	122675136	-	3123	protein_coding	PIF1 5'-to-3' DNA helicase, transcript variant X3 && Q9H611.2 RecName: Full=ATP-dependent DNA helicase PIF1; AltName: Full=DNA repair and recombination helicase PIF1; AltName: Full=PIF1/RRM3 DNA helicase-like protein && PF05970:PIF1-like helicase	-
103219495	117.308	135.711	80.4838	57.4995	67.82	51.6739	111.168	58.9978	0.913244	0.00120683	0.067902	LOC103219495	NW_023666054.1	14868799	14888385	-	9344	lncRNA	uncharacterized LOC103219495, transcript variant X2 && - && PF13900:Putative domain of unknown function	-
103246474	476.076	327.544	367.472	579.868	623.211	498.501	390.364	567.193	-0.538767	0.0012111	0.067902	CUNH4orf48	NW_023666051.1	3090084	3092069	-	444	protein_coding	chromosome unknown C4orf48 homolog && Q5BLP8.3 RecName: Full=Neuropeptide-like protein C4orf48; Flags: Precursor && PF15161:Neuropeptide-like	-
103220444	195.514	145.915	175.793	323.557	252.95	230	172.408	268.835	-0.640563	0.00125188	0.0699306	MORN2	NW_023666045.1	43471985	43477364	+	849	protein_coding	MORN repeat containing 2, transcript variant X3 && - && PF02493:MORN repeat	MORN
103238824	210.177	235.709	254.159	175.422	153.053	107.401	233.349	145.292	0.681722	0.0012617	0.0701243	CEP290	NW_023666037.1	161755432	161850040	+	9116	protein_coding	centrosomal protein 290, transcript variant X1 && O15078.2 RecName: Full=Centrosomal protein of 290 kDa; Short=Cep290; AltName: Full=Bardet-Biedl syndrome 14 protein; AltName: Full=Cancer/testis antigen 87; Short=CT87; AltName: Full=Nephrocystin-6; AltName: Full=Tumor antigen se2-2 && PF16574:Coiled-coil region of centrosome protein CE290	-
119620230	122.196	122.446	76.2478	151.058	190.629	203.656	106.963	181.781	-0.763152	0.00126849	0.0701243	LOC119620230	NW_023666059.1	3520593	3521121	-	529	protein_coding	60S ribosomal protein L28 && P46779.3 RecName: Full=60S ribosomal protein L28 && PF01778:Ribosomal L28e protein family	-
103217737	459.458	564.274	562.327	398.598	359.263	382.995	528.686	380.285	0.475129	0.0012692	0.0701243	PIKFYVE	NW_023666040.1	105226813	105319971	-	10575	protein_coding	phosphoinositide kinase, FYVE-type zinc finger containing, transcript variant X16 && Q9Y2I7.3 RecName: Full=1-phosphatidylinositol 3-phosphate 5-kinase; Short=Phosphatidylinositol 3-phosphate 5-kinase; AltName: Full=FYVE finger-containing phosphoinositide kinase; AltName: Full=PIKfyve; AltName: Full=Phosphatidylinositol 3-phosphate 5-kinase type III; Short=PIPkin-III; Short=Type III PIP kinase &&…	PIP5K
103244204	821.158	551.009	672.463	1016.47	909.155	929.117	681.543	951.582	-0.481073	0.00139892	0.0770114	SEC11C	NW_023666060.1	4986362	5005928	+	1194	protein_coding	SEC11 homolog C, signal peptidase complex subunit, transcript variant X1 && Q9BY50.3 RecName: Full=Signal peptidase complex catalytic subunit SEC11C; AltName: Full=Microsomal signal peptidase 21 kDa subunit; Short=SPase 21 kDa subunit; AltName: Full=SEC11 homolog C; AltName: Full=SEC11-like protein 3; AltName: Full=SPC21 >Q5RC30.3 RecName: Full=Signal peptidase complex catalytic subunit SEC11C; A…	Peptidase_S24
103226080	699.94	536.723	618.454	853.721	838.585	810.571	618.372	834.292	-0.431812	0.00142791	0.0780563	CUNH16orf91	NW_023666068.1	29777074	29778158	+	1006	protein_coding	chromosome unknown C16orf91 homolog && Q4G0I0.1 RecName: Full=Protein CCSMST1; Flags: Precursor && PF15013:CCSMST1 family	-
103248026	2295.33	2335.66	2650.67	1984.22	1773.4	1928.15	2427.22	1895.26	0.356907	0.00142817	0.0780563	TPX2	NW_023666050.1	90722904	90781107	-	3694	protein_coding	TPX2 microtubule nucleation factor, transcript variant X3 && Q9ULW0.2 RecName: Full=Targeting protein for Xklp2; AltName: Full=Differentially expressed in cancerous and non-cancerous lung cells 2; Short=DIL-2; AltName: Full=Hepatocellular carcinoma-associated antigen 519; AltName: Full=Hepatocellular carcinoma-associated antigen 90; AltName: Full=Protein fls353; AltName: Full=Restricted expressio…	-
103227939	4643.45	4847.86	4814.2	5508.26	6127.63	6218.09	4768.5	5951.33	-0.319695	0.00143927	0.0783807	BHLHE40	NW_023666041.1	125612281	125617974	-	3048	protein_coding	basic helix-loop-helix family member e40 && O14503.1 RecName: Full=Class E basic helix-loop-helix protein 40; Short=bHLHe40; AltName: Full=Class B basic helix-loop-helix protein 2; Short=bHLHb2; AltName: Full=Differentially expressed in chondrocytes protein 1; Short=DEC1; AltName: Full=Enhancer-of-split and hairy-related protein 2; Short=SHARP-2; AltName: Full=Stimulated by retinoic acid gene 13 …	HLH
103239722	124.151	81.6309	70.9528	171.524	142.972	164.141	92.245	159.545	-0.787249	0.001453	0.0785678	LOC103239722	NW_023666079.1	9878097	9878541	-	445	protein_coding	ATP synthase subunit g, mitochondrial-like && O75964.3 RecName: Full=ATP synthase subunit g, mitochondrial; Short=ATPase subunit g && PF04718:Mitochondrial ATP synthase g subunit	-
103234754	730.244	737.739	707.41	454.149	543.476	599.823	725.131	532.483	0.445797	0.00145304	0.0785678	ZNF574	NW_023666073.1	14516217	14527388	+	3897	protein_coding	zinc finger protein 574, transcript variant X3 && Q4R8S8.2 RecName: Full=Zinc finger protein 574 && PF00096:Zinc finger, C2H2 type	zf-C2H2
103229799	2501.6	2584.64	2394.39	1843.88	2006.19	2071.01	2493.54	1973.69	0.337367	0.00147467	0.0793044	PLK1	NW_023666068.1	8388349	8407454	-	2628	protein_coding	polo like kinase 1 && P53350.1 RecName: Full=Serine/threonine-protein kinase PLK1; AltName: Full=Polo-like kinase 1; Short=PLK-1; AltName: Full=Serine/threonine-protein kinase 13; Short=STPK13 && PF00659:POLO box duplicated region|PF00069:Protein kinase domain	Pkinase
103246898	141.748	125.508	123.903	242.667	160.385	224.933	130.386	209.329	-0.681172	0.00147711	0.0793044	COX19	NW_023666090.1	1089114	1096364	-	838	protein_coding	COX19, cytochrome c oxidase assembly factor && Q49B96.1 RecName: Full=Cytochrome c oxidase assembly protein COX19; Short=hCOX19 && PF06747:CHCH domain	-
103248401	435.996	646.925	686.23	452.199	338.183	396.167	589.717	395.517	0.576104	0.00149046	0.0797396	ATM	NW_023666043.1	26170879	26305849	-	14024	protein_coding	ATM serine/threonine kinase, transcript variant X1 && Q13315.4 RecName: Full=Serine-protein kinase ATM; AltName: Full=Ataxia telangiectasia mutated; Short=A-T mutated && PF00454:Phosphatidylinositol 3- and 4-kinase|PF02260:FATC domain|PF11640:Telomere-length maintenance and DNA damage repair|PF02259:FAT domain|PF13900:Putative domain of unknown function	PI3_PI4_kinase
103246365	329.441	369.38	393.947	290.421	214.458	246.211	364.256	250.363	0.541154	0.00154951	0.082608	ZNF518B	NW_023666047.1	86384398	86406005	+	8257	protein_coding	zinc finger protein 518B, transcript variant X2 && Q9C0D4.2 RecName: Full=Zinc finger protein 518B && -	-
103244433	144.68	93.8755	119.667	243.642	190.629	161.101	119.407	198.457	-0.73236	0.00156993	0.0834037	LOC103244433	NW_023666034.1	50467095	50467757	-	663	protein_coding	60S ribosomal protein L18-like && Q07020.2 RecName: Full=60S ribosomal protein L18 >Q4R5H8.1 RecName: Full=60S ribosomal protein L18 && -	-
119625044	625.644	549.988	650.224	508.724	361.096	426.563	608.619	432.128	0.494582	0.00157591	0.0834298	LOC119625044	NW_023666040.1	442080	463936	+	2784	protein_coding	utrophin-like && P46939.2 RecName: Full=Utrophin; AltName: Full=Dystrophin-related protein 1; Short=DRP-1 && -	-
103232401	540.596	432.644	471.254	678.299	664.453	617.047	481.498	653.266	-0.439885	0.00158983	0.0836657	LOC103232401	NW_023666065.1	16070407	16072081	-	1093	protein_coding	protein BEX2, transcript variant X4 && Q9BXY8.1 RecName: Full=Protein BEX2; AltName: Full=Brain-expressed X-linked protein 2; Short=hBex2 && PF04538:Brain expressed X-linked like family	-
103219133	0	1.02039	1.059	10.7202	10.0814	14.185	0.693128	11.6622	-4.09493	0.00159075	1	NR4A3	NW_023666035.1	2937605	2981244	+	5731	protein_coding	nuclear receptor subfamily 4 group A member 3, transcript variant X2 && Q92570.3 RecName: Full=Nuclear receptor subfamily 4 group A member 3; AltName: Full=Mitogen-induced nuclear orphan receptor; AltName: Full=Neuron-derived orphan receptor 1; AltName: Full=Nuclear hormone receptor NOR-1 && PF00105:Zinc finger, C4 type (two domains)|PF00104:Ligand-binding domain of nuclear hormone receptor	zf-C4
103219620	570.9	731.617	727.531	562.326	460.993	407.312	676.683	476.877	0.504289	0.00159566	0.0836657	VPS13A	NW_023666038.1	76526493	76716430	+	16963	protein_coding	vacuolar protein sorting 13 homolog A, transcript variant X4 && Q96RL7.2 RecName: Full=Vacuolar protein sorting-associated protein 13A; AltName: Full=Chorea-acanthocytosis protein; AltName: Full=Chorein && PF06650:SHR-binding domain of vacuolar-sorting associated protein 13|PF09333:Autophagy-related protein C terminal domain|PF16910:Repeating coiled region of VPS13|PF16909:Vacuolar-sorting-associ…	-
103219027	6913.37	4884.59	5630.69	10114.1	7218.25	7063.11	5809.55	8131.81	-0.4851	0.00159688	0.0836657	TXN	NW_023666035.1	13456569	13469439	-	657	protein_coding	thioredoxin && P29451.2 RecName: Full=Thioredoxin; Short=Trx && PF00085:Thioredoxin	-
103227395	406.669	366.319	417.245	615.927	480.239	552.202	396.744	549.456	-0.469438	0.00163531	0.0852683	SMIM30	NW_023666042.1	21886041	21887967	+	1194	protein_coding	small integral membrane protein 30, transcript variant X2 && A4D0T7.2 RecName: Full=Putative transmembrane protein LINC00998; Flags: Precursor && PF15873:Domain of unknown function (DUF4730)	-
103221817	3418.56	2739.74	2883.65	3744.29	4020.63	3840.08	3013.98	3868.33	-0.35995	0.00164179	0.0852683	IER3	NW_023666044.1	30437411	30438758	-	1236	protein_coding	immediate early response 3 && Q7YR42.1 RecName: Full=Radiation-inducible immediate-early gene IEX-1; AltName: Full=Immediate early protein GLY96; AltName: Full=Immediate early response 3 protein && -	-
103222753	423.288	520.397	542.206	412.242	308.856	308.017	495.297	343.038	0.529572	0.00164431	0.0852683	ANKRD12	NW_023666050.1	43004981	43139496	+	9824	protein_coding	ankyrin repeat domain 12, transcript variant X8 && Q6UB98.3 RecName: Full=Ankyrin repeat domain-containing protein 12; AltName: Full=Ankyrin repeat-containing cofactor 2; AltName: Full=GAC-1 protein && PF12796:Ankyrin repeats (3 copies)	-
119621181	1109.54	840.798	909.678	1590.49	1178.6	1203.7	953.339	1324.26	-0.473796	0.00165235	0.0853735	LOC119621181	NW_023666037.1	16279370	16279902	-	533	protein_coding	thioredoxin && P29451.2 RecName: Full=Thioredoxin; Short=Trx && PF00085:Thioredoxin	-
103245729	87.0037	43.8766	73.0708	167.626	128.308	94.2289	67.9837	130.054	-0.935491	0.00166241	0.0853735	HYPK	NW_023666048.1	101748038	101749803	+	645	protein_coding	huntingtin interacting protein K, transcript variant X1 && Q2PFU1.1 RecName: Full=Huntingtin-interacting protein K; AltName: Full=Huntingtin yeast partner K >Q9NX55.2 RecName: Full=Huntingtin-interacting protein K; AltName: Full=Huntingtin yeast partner K && -	-
103238943	1103.68	1423.44	1397.88	1043.76	1004.47	865.285	1308.33	971.172	0.429444	0.00166319	0.0853735	UTP20	NW_023666037.1	148345723	148454642	-	9017	protein_coding	UTP20 small subunit processome component && O75691.3 RecName: Full=Small subunit processome component 20 homolog; AltName: Full=Down-regulated in metastasis protein; AltName: Full=Novel nucleolar protein 73; Short=NNP73; AltName: Full=Protein Key-1A6 && PF07539:Down-regulated in metastasis|PF13900:Putative domain of unknown function	-
103219793	273.719	180.608	183.206	118.897	131.974	144.89	212.511	131.92	0.689445	0.00170057	0.0865622	LOC103219793	NW_023666038.1	93123151	93124265	-	615	lncRNA	uncharacterized LOC103219793 && - && -	-
103243979	2665.83	4566.23	3597.41	2711.25	2721.96	2112.55	3609.82	2515.25	0.521045	0.00170302	0.0865622	DST	NW_023666058.1	21021492	21263389	+	33394	protein_coding	dystonin, transcript variant X12 && Q03001.4 RecName: Full=Dystonin; AltName: Full=230 kDa bullous pemphigoid antigen; AltName: Full=230/240 kDa bullous pemphigoid antigen; AltName: Full=Bullous pemphigoid antigen 1; Short=BPA; Short=Bullous pemphigoid antigen; AltName: Full=Dystonia musculorum protein; AltName: Full=Hemidesmosomal plaque protein && PF13499:EF-hand domain pair|PF00681:Plectin rep…	CH
103228432	7778.52	5378.46	6315.86	9662.84	8217.22	8256.68	6490.94	8712.25	-0.424557	0.00170344	0.0865622	RPL24	NW_023666041.1	87348872	87354987	-	656	protein_coding	ribosomal protein L24 && P83732.1 RecName: Full=60S ribosomal protein L24; AltName: Full=L30 >Q862I1.2 RecName: Full=60S ribosomal protein L24; AltName: Full=Ribosomal protein L30 >Q8BP67.2 RecName: Full=60S ribosomal protein L24 >P83731.1 RecName: Full=60S ribosomal protein L24; AltName: Full=60S ribosomal protein L30 >P61122.1 RecName: Full=60S ribosomal protein L24 >Q66WF5.1 RecName: Full=60S …	-
103220526	901.319	1310.18	1221.02	857.62	845.917	794.36	1144.17	832.632	0.458132	0.00173909	0.0876364	BIRC6	NW_023666045.1	36936136	37192673	+	17040	protein_coding	baculoviral IAP repeat containing 6, transcript variant X1 && Q9NR09.2 RecName: Full=Baculoviral IAP repeat-containing protein 6; AltName: Full=BIR repeat-containing ubiquitin-conjugating enzyme; Short=BRUCE; AltName: Full=RING-type E3 ubiquitin transferase BIRC6; AltName: Full=Ubiquitin-conjugating BIR domain enzyme apollon; Short=APOLLON && PF00179:Ubiquitin-conjugating enzyme|PF00653:Inhibitor…	UQ_con
103225258	269.809	239.791	242.51	408.344	352.847	317.136	250.703	359.442	-0.519595	0.00173912	0.0876364	LOC103225258	NW_023666033.1	12211415	12214794	+	691	lncRNA	uncharacterized LOC103225258 && - && -	-
103220182	33.2374	37.7543	39.1829	84.7874	74.2354	60.7928	36.7248	73.2719	-0.998312	0.00174189	0.0876364	LOC103220182	NW_023666045.1	67117105	67117600	+	496	protein_coding	40S ribosomal protein S17 && P08708.2 RecName: Full=40S ribosomal protein S17 && -	-
novel.569	21.5065	21.4281	32.8289	52.6267	54.9892	60.7928	25.2545	56.1362	-1.15506	0.00177992	0.0892544	-	NW_023666047.1	6230469	6231589	+	1121	-	- && Q96CB5.2 RecName: Full=Putative uncharacterized protein C8orf44 && -	-
103234527	1648.18	1261.2	1423.29	1803.92	1962.2	1903.83	1444.22	1889.98	-0.387928	0.0017932	0.0896246	LOC103234527	NW_023666073.1	8356267	8367242	+	586	protein_coding	cytochrome c oxidase subunit 6B1 && Q53CG4.3 RecName: Full=Cytochrome c oxidase subunit 6B1; AltName: Full=Cytochrome c oxidase subunit VIb isoform 1; Short=COX VIb-1 >Q4R374.3 RecName: Full=Cytochrome c oxidase subunit 6B1; AltName: Full=Cytochrome c oxidase subunit VIb isoform 1; Short=COX VIb-1 && PF02297:Cytochrome oxidase c subunit VIb	-
103236826	222.886	231.628	252.041	403.471	290.526	337.4	235.518	343.799	-0.545627	0.00180535	0.0899362	CHCHD7	NW_023666039.1	89538779	89546005	-	1769	protein_coding	coiled-coil-helix-coiled-coil-helix domain containing 7, transcript variant X4 && Q8SPI2.1 RecName: Full=Coiled-coil-helix-coiled-coil-helix domain-containing protein 7 && -	-
103230270	1709.77	1893.84	2008.92	1559.31	1349.98	1453.96	1870.84	1454.42	0.363212	0.00187684	0.0931107	ZC3H11A	NW_023666055.1	26265336	26323003	-	6567	protein_coding	zinc finger CCCH-type containing 11A, transcript variant X24 && O75152.3 RecName: Full=Zinc finger CCCH domain-containing protein 11A && PF15663:Zinc-finger containing family	-
103224248	460.435	310.197	391.829	697.791	482.988	533.964	387.487	571.581	-0.560172	0.00188133	0.0931107	LAMTOR5	NW_023666038.1	35319202	35326284	-	1472	protein_coding	late endosomal/lysosomal adaptor, MAPK and MTOR activator 5 && O43504.1 RecName: Full=Ragulator complex protein LAMTOR5; AltName: Full=Hepatitis B virus X-interacting protein; Short=HBV X-interacting protein; Short=HBX-interacting protein; AltName: Full=Late endosomal/lysosomal adaptor and MAPK and MTOR activator 5 >Q3SZ68.1 RecName: Full=Ragulator complex protein LAMTOR5; AltName: Full=Late endo…	-
103226449	348.992	311.218	317.699	685.121	407.836	402.246	325.97	498.401	-0.612251	0.00189987	0.0937226	LOC103226449	NW_023666042.1	62882892	62884343	+	1452	transcribed_pseudogene	60S ribosomal protein L4-like && Q58DW0.3 RecName: Full=60S ribosomal protein L4 && PF00573:Ribosomal protein L4/L1 family|PF14374:60S ribosomal protein L4 C-terminal domain	-
103236207	495.628	641.823	564.445	457.072	400.505	362.731	567.299	406.769	0.479415	0.0019108	0.0939569	KIAA1109	NW_023666037.1	48387352	48597240	+	16349	protein_coding	KIAA1109 ortholog, transcript variant X1 && Q2LD37.2 RecName: Full=Uncharacterized protein KIAA1109; AltName: Full=Fragile site-associated protein && PF10479:Fragile site-associated protein C-terminus	-
103242846	603.16	540.805	582.448	909.272	693.78	739.646	575.471	780.899	-0.440109	0.00192326	0.0942647	SUPT4H1	NW_023666077.1	5862496	5869211	+	899	protein_coding	SPT4 homolog, DSIF elongation factor subunit && P63271.1 RecName: Full=Transcription elongation factor SPT4-A; AltName: Full=DRB sensitivity-inducing factor small subunit 1; Short=DSIF small subunit 1; AltName: Full=Transcription elongation factor SPT4 1 >P63272.1 RecName: Full=Transcription elongation factor SPT4; Short=hSPT4; AltName: Full=DRB sensitivity-inducing factor 14 kDa subunit; Short=D…	-
103226223	153.478	8.16309	18.0029	2.9237	1.83297	6.07928	59.8815	3.61199	4.05733	0.00193298	0.0944363	LOC103226223	NW_023666187.1	57602	202288	+	2305	protein_coding	endonuclease/exonuclease/phosphatase family domain-containing protein 1 && Q7L9B9.2 RecName: Full=Endonuclease/exonuclease/phosphatase family domain-containing protein 1 && PF03372:Endonuclease/Exonuclease/phosphatase family|PF12836:Helix-hairpin-helix motif	Exo_endo_phos
103242005	156.411	106.12	144.024	266.057	183.297	203.656	135.518	217.67	-0.682799	0.00197354	0.096109	DYNLT2B	NW_023666041.1	64689281	64716174	+	1408	protein_coding	dynein light chain Tctex-type 2B, transcript variant X2 && Q8WW35.2 RecName: Full=Tctex1 domain-containing protein 2 && PF03645:Tctex-1 family	-
103243639	429.153	391.828	359	318.684	273.113	228.986	393.327	273.594	0.523621	0.0020066	0.0974066	ZNF652	NW_023666077.1	40795157	40867327	-	11433	protein_coding	zinc finger protein 652, transcript variant X4 && Q9Y2D9.3 RecName: Full=Zinc finger protein 652 && PF13900:Putative domain of unknown function	-
103248556	1094.88	805.085	883.203	1226.98	1248.25	1231.05	927.722	1235.43	-0.412892	0.00205301	0.0993422	TAGLN	NW_023666043.1	17478701	17484300	-	1410	protein_coding	transgelin, transcript variant X1 && Q01995.4 RecName: Full=Transgelin; AltName: Full=22 kDa actin-binding protein; AltName: Full=Protein WS3-10; AltName: Full=Smooth muscle protein 22-alpha; Short=SM22-alpha && PF00402:Calponin family repeat|PF00307:Calponin homology (CH) domain	CH
103226222	7061.96	8122.28	8972.88	6968.16	5672.13	5962.76	8052.37	6201.02	0.37688	0.00206403	0.0995582	ANLN	NW_023666062.1	298421	363473	+	4848	protein_coding	anillin actin binding protein, transcript variant X1 && Q9NQW6.2 RecName: Full=Anillin && PF16018:Anillin N-terminus|PF08174:Cell division protein anillin|PF00169:PH domain	PH
103227023	1661.87	1180.59	1237.97	1916.97	1833.89	1733.61	1360.14	1828.16	-0.426349	0.00213258	0.102539	NDUFB2	NW_023666072.1	6121375	6130808	+	492	protein_coding	NADH:ubiquinone oxidoreductase subunit B2 && Q0MQC8.1 RecName: Full=NADH dehydrogenase [ubiquinone] 1 beta subcomplex subunit 2, mitochondrial; AltName: Full=Complex I-AGGG; Short=CI-AGGG; AltName: Full=NADH-ubiquinone oxidoreductase AGGG subunit; Flags: Precursor [Gorilla gorilla gorilla] && PF14813:NADH dehydrogenase 1 beta subcomplex subunit 2	-
103221650	438.929	319.381	321.935	517.495	570.971	453.92	360.082	514.129	-0.513454	0.00216276	0.103663	UQCC2	NW_023666044.1	33536834	33550765	-	526	protein_coding	ubiquinol-cytochrome c reductase complex assembly factor 2 && Q9BRT2.1 RecName: Full=Ubiquinol-cytochrome-c reductase complex assembly factor 2; AltName: Full=Breast cancer-associated protein SGA-81M; AltName: Full=Mitochondrial nucleoid factor 1; AltName: Full=Mitochondrial protein M19; Flags: Precursor && -	-
103244013	1110.52	943.857	1022.99	1378.04	1251	1326.3	1025.79	1318.45	-0.361821	0.00226325	0.108138	TXNL4A	NW_023666060.1	26031195	26046998	-	1641	protein_coding	thioredoxin like 4A, transcript variant X1 && P83876.1 RecName: Full=Thioredoxin-like protein 4A; AltName: Full=DIM1 protein homolog; AltName: Full=Spliceosomal U5 snRNP-specific 15 kDa protein; AltName: Full=Thioredoxin-like U5 snRNP protein U5-15kD >P83877.1 RecName: Full=Thioredoxin-like protein 4A; AltName: Full=DIM1 protein homolog; AltName: Full=Spliceosomal U5 snRNP-specific 15 kDa protein…	-
103242630	9922.33	7139.64	7995.43	11356.6	10553.3	10722.8	8352.47	10877.6	-0.381033	0.00228371	0.108566	RPL23A	NW_023666075.1	7631113	7635309	-	1078	protein_coding	ribosomal protein L23a && P62752.1 RecName: Full=60S ribosomal protein L23a >P62750.1 RecName: Full=60S ribosomal protein L23a >P62751.1 RecName: Full=60S ribosomal protein L23a >Q24JY1.1 RecName: Full=60S ribosomal protein L23a && PF00276:Ribosomal protein L23|PF03939:Ribosomal protein L23, N-terminal domain	-
103222804	3198.61	2736.68	3247.94	2660.57	2142.75	2295.94	3061.08	2366.42	0.371409	0.0022865	0.108566	CCNB1	NW_023666049.1	13995123	14005792	+	1662	protein_coding	cyclin B1 && P24860.3 RecName: Full=G2/mitotic-specific cyclin-B1 && PF02984:Cyclin, C-terminal domain|PF00134:Cyclin, N-terminal domain	Cyclin_C
103248713	113.398	119.385	148.26	64.3215	81.5673	80.0439	127.014	75.3109	0.752712	0.00231937	0.109784	ZNF202	NW_023666043.1	10960680	10978038	+	7077	protein_coding	zinc finger protein 202, transcript variant X1 && O95125.4 RecName: Full=Zinc finger protein 202; AltName: Full=Zinc finger protein with KRAB and SCAN domains 10 && PF00096:Zinc finger, C2H2 type|PF01352:KRAB box|PF02023:SCAN domain	SCAN
103245928	1549.45	1700.98	1784.41	1426.77	1103.45	1318.19	1678.28	1282.8	0.387836	0.00236716	0.111698	LOC103245928	NW_023666048.1	90613403	90638218	+	6197	protein_coding	rho GTPase-activating protein 11B, transcript variant X1 && Q6P4F7.2 RecName: Full=Rho GTPase-activating protein 11A; AltName: Full=Rho-type GTPase-activating protein 11A && PF00620:RhoGAP domain	RhoGAP
103224518	861.239	752.025	854.611	1247.45	944.898	1095.28	822.625	1095.88	-0.413489	0.00238519	0.1122	BCL10	NW_023666033.1	69724709	69736042	-	3262	protein_coding	BCL10 immune signaling adaptor && O95999.1 RecName: Full=B-cell lymphoma/leukemia 10; AltName: Full=B-cell CLL/lymphoma 10; Short=Bcl-10; AltName: Full=CARD-containing molecule enhancing NF-kappa-B; AltName: Full=CARD-like apoptotic protein; Short=hCLAP; AltName: Full=CED-3/ICH-1 prodomain homologous E10-like regulator; Short=CIPER; AltName: Full=Cellular homolog of vCARMEN; Short=cCARMEN; AltNam…	CARD
103239811	254.168	218.363	264.749	324.531	332.685	389.074	245.76	348.763	-0.504628	0.00239796	0.112453	LCN2	NW_023666079.1	6251600	6256754	+	1321	protein_coding	lipocalin 2 && P80188.2 RecName: Full=Neutrophil gelatinase-associated lipocalin; Short=NGAL; AltName: Full=25 kDa alpha-2-microglobulin-related subunit of MMP-9; AltName: Full=Lipocalin-2; AltName: Full=Oncogene 24p3; AltName: Full=Siderocalin LCN2; AltName: Full=p25; Flags: Precursor && PF00061:Lipocalin / cytosolic fatty-acid binding protein family	-
103229790	1756.69	1587.72	1465.65	1146.09	1355.48	1217.88	1603.35	1239.82	0.370953	0.00242115	0.11319	AHNAK2	NW_023666053.1	70288030	70329047	-	17803	protein_coding	AHNAK nucleoprotein 2 && Q8IVF2.2 RecName: Full=Protein AHNAK2 && -	-
103238483	5718.78	4786.63	4907.39	6508.16	6270.6	6492.67	5137.6	6423.81	-0.322243	0.00247247	0.115235	CD63	NW_023666037.1	194317476	194321231	+	1103	protein_coding	CD63 molecule && P08962.2 RecName: Full=CD63 antigen; AltName: Full=Granulophysin; AltName: Full=Lysosomal-associated membrane protein 3; Short=LAMP-3; AltName: Full=Melanoma-associated antigen ME491; AltName: Full=OMA81H; AltName: Full=Ocular melanoma-associated antigen; AltName: Full=Tetraspanin-30; Short=Tspan-30; AltName: CD_antigen=CD63 && PF00335:Tetraspanin family	Tetraspannin
119618186	392.983	372.441	382.298	267.032	289.61	281.673	382.574	279.438	0.453115	0.00249926	0.116128	ARHGAP6	NW_023666056.1	11312486	11345780	-	5294	protein_coding	Rho GTPase activating protein 6, transcript variant X1 && O43182.3 RecName: Full=Rho GTPase-activating protein 6; AltName: Full=Rho-type GTPase-activating protein 6; AltName: Full=Rho-type GTPase-activating protein RhoGAPX-1 && -	-
103236340	2774.34	3387.68	3101.8	2535.83	2374.62	2420.57	3087.94	2443.67	0.337545	0.00250777	0.116168	CKAP5	NW_023666038.1	115767712	115866891	+	6963	protein_coding	cytoskeleton associated protein 5, transcript variant X1 && Q14008.3 RecName: Full=Cytoskeleton-associated protein 5; AltName: Full=Colonic and hepatic tumor overexpressed gene protein; Short=Ch-TOG && PF12348:CLASP N terminal	-
103231699	35.1925	21.4281	25.4159	9.74568	2.74946	11.1454	27.3455	7.88016	1.80729	0.00257973	0.119138	YY2	NW_023666056.1	22189608	22192528	+	2921	protein_coding	YY2 transcription factor && O15391.1 RecName: Full=Transcription factor YY2; AltName: Full=Yin and yang 2; Short=YY-2; AltName: Full=Zinc finger protein 631 && -	-
119627301	0	0	0	4.87284	10.9978	3.03964	0	6.30344	-5.07673	0.00260928	1	LOC119627301	NW_023666045.1	98935383	98937342	-	1960	pseudogene	- && P18077.2 RecName: Full=60S ribosomal protein L35a; AltName: Full=Cell growth-inhibiting gene 33 protein >P61272.1 RecName: Full=60S ribosomal protein L35a >Q5R8K6.1 RecName: Full=60S ribosomal protein L35a && PF01247:Ribosomal protein L35Ae	-
novel.324	32.2598	27.5504	47.6549	74.0672	72.4024	66.8721	35.8217	71.1139	-0.992254	0.00268609	0.123674	-	NW_023666040.1	116477601	116491451	-	2229	-	- && - && -	-
103230424	1997.17	2777.49	2533.12	2048.54	1822.89	1559.34	2435.93	1810.26	0.42805	0.00274052	0.125799	TPR	NW_023666055.1	44245730	44312643	+	9070	protein_coding	translocated promoter region, nuclear basket protein && P12270.3 RecName: Full=Nucleoprotein TPR; AltName: Full=Megator; AltName: Full=NPC-associated intranuclear protein; AltName: Full=Translocated promoter region protein && PF07926:TPR/MLP1/MLP2-like protein	-
103228823	1130.07	901.001	1016.64	1267.91	1308.74	1358.72	1015.9	1311.79	-0.36852	0.00280813	0.128514	NFKBIA	NW_023666053.1	1174276	1178183	-	2197	protein_coding	NFKB inhibitor alpha && P25963.1 RecName: Full=NF-kappa-B inhibitor alpha; AltName: Full=I-kappa-B-alpha; Short=IkB-alpha; Short=IkappaBalpha; AltName: Full=Major histocompatibility complex enhancer-binding protein MAD3 && PF13637:Ankyrin repeats (many copies)|PF13857:Ankyrin repeats (many copies)	-
103239309	729.267	995.897	927.681	715.333	614.962	633.259	884.282	654.518	0.433842	0.00284941	0.129746	KNTC1	NW_023666037.1	127355819	127456232	-	8385	protein_coding	kinetochore associated 1, transcript variant X2 && P50748.1 RecName: Full=Kinetochore-associated protein 1; AltName: Full=Rough deal homolog; Short=HsROD; Short=Rod; Short=hRod && PF10493:Rough deal protein C-terminal region	-
103224594	470.211	463.255	589.861	418.09	342.766	331.321	507.776	364.059	0.479531	0.00285212	0.129746	ARRDC3	NW_023666049.1	34348931	34363917	-	5736	protein_coding	arrestin domain containing 3, transcript variant X2 && Q96B67.1 RecName: Full=Arrestin domain-containing protein 3; AltName: Full=TBP-2-like inducible membrane protein; Short=TLIMP && PF00339:Arrestin (or S-antigen), N-terminal domain|PF02752:Arrestin (or S-antigen), C-terminal domain	-
119618289	64.5196	83.6717	100.605	48.7284	43.9913	39.5153	82.932	44.0784	0.909634	0.0029334	0.132631	LOC119618289	NW_023666040.1	512864	549840	-	4759	protein_coding	utrophin-like, transcript variant X2 && P46939.2 RecName: Full=Utrophin; AltName: Full=Dystrophin-related protein 1; Short=DRP-1 && PF00569:Zinc finger, ZZ type|PF09069:EF-hand	ZZ
119628019	352.903	318.361	326.171	289.447	187.88	197.577	332.478	224.968	0.564135	0.00293525	0.132631	LOC119628019	NW_023666048.1	100443213	100446160	-	1636	lncRNA	uncharacterized LOC119628019 && Q96MD7.1 RecName: Full=Uncharacterized protein C9orf85 && PF13900:Putative domain of unknown function	-
103235664	417.422	507.132	529.498	409.318	311.605	312.07	484.684	344.331	0.492898	0.00294173	0.132631	CLOCK	NW_023666066.1	13771823	13891249	+	11826	protein_coding	clock circadian regulator, transcript variant X7 && O15516.1 RecName: Full=Circadian locomoter output cycles protein kaput; Short=hCLOCK; AltName: Full=Class E basic helix-loop-helix protein 8; Short=bHLHe8 && PF00989:PAS fold|PF14598:PAS domain|PF00010:Helix-loop-helix DNA-binding domain	HLH
103217695	7.82055	10.2039	1.059	38.0081	23.8286	15.1982	6.36114	25.6783	-2.00599	0.00299643	0.134698	LOC103217695	NW_023666071.1	8375015	8375451	-	437	protein_coding	60S ribosomal protein L34-like && P49207.3 RecName: Full=60S ribosomal protein L34 && PF01199:Ribosomal protein L34e	-
103224117	14840.5	19368	17307.2	14530.8	12967.4	12968.1	17171.9	13488.8	0.348275	0.00303872	0.136196	VCAN	NW_023666049.1	26489259	26600350	+	12622	protein_coding	versican, transcript variant X1 && P13611.3 RecName: Full=Versican core protein; AltName: Full=Chondroitin sulfate proteoglycan core protein 2; Short=Chondroitin sulfate proteoglycan 2; AltName: Full=Glial hyaluronate-binding protein; Short=GHAP; AltName: Full=Large fibroblast proteoglycan; AltName: Full=PG-M; Flags: Precursor && PF00193:Extracellular link domain|PF00084:Sushi repeat (SCR repeat)…	Xlink
103244571	2886.76	1972.41	2222.83	3601.03	2995.99	2926.16	2360.67	3174.39	-0.427125	0.00310405	0.138715	LOC103244571	NW_023666050.1	63187869	63197859	-	998	protein_coding	uncharacterized LOC103244571, transcript variant X3 && - && -	-
103216128	108.51	106.12	80.4838	156.905	134.724	182.378	98.3714	158.002	-0.681044	0.00318737	0.14202	EGR2	NW_023666048.1	29356837	29363580	+	3568	protein_coding	early growth response 2, transcript variant X1 && P11161.3 RecName: Full=E3 SUMO-protein ligase EGR2; AltName: Full=AT591; AltName: Full=Early growth response protein 2; Short=EGR-2; AltName: Full=Zinc finger protein Krox-20 && PF11928:Domain of unknown function (DUF3446)|PF00096:Zinc finger, C2H2 type	zf-C2H2
103220753	610.981	686.72	670.345	551.605	477.489	458.986	656.015	496.027	0.403056	0.00336567	0.149304	GEN1	NW_023666045.1	22296831	22332300	+	10270	protein_coding	GEN1 Holliday junction 5' flap endonuclease, transcript variant X3 && Q17RS7.2 RecName: Full=Flap endonuclease GEN homolog 1 && PF13900:Putative domain of unknown function|PF00867:XPG I-region|PF00752:XPG N-terminal domain	XPG_I
103234580	72.3401	75.5086	81.5428	164.702	97.1476	127.665	76.4638	129.838	-0.763319	0.00337048	0.149304	ZNF568	NW_023666073.1	9673102	9751432	+	7305	protein_coding	zinc finger protein 568, transcript variant X5 && E9PYI1.1 RecName: Full=Zinc finger protein 568 && PF01352:KRAB box|PF00096:Zinc finger, C2H2 type	KRAB
103219940	549.394	440.807	501.965	646.138	695.613	634.272	497.388	658.674	-0.405162	0.00339155	0.1498	RNF181	NW_023666045.1	90906552	90908803	+	1537	protein_coding	ring finger protein 181, transcript variant X2 && Q9P0P0.1 RecName: Full=E3 ubiquitin-protein ligase RNF181; AltName: Full=RING finger protein 181 && PF13639:Ring finger domain	-
103233777	591.429	623.456	627.985	352.794	507.733	481.277	614.29	447.268	0.457371	0.00342511	0.150844	TUBB4A	NW_023666081.1	1895229	1903320	+	2567	protein_coding	tubulin beta 4A class IVa && Q4R4X8.1 RecName: Full=Tubulin beta-4A chain; AltName: Full=Tubulin beta-4 chain >Q3ZBU7.1 RecName: Full=Tubulin beta-4A chain; AltName: Full=Tubulin beta-4 chain >P04350.2 RecName: Full=Tubulin beta-4A chain; AltName: Full=Tubulin 5 beta; AltName: Full=Tubulin beta-4 chain >Q9D6F9.3 RecName: Full=Tubulin beta-4A chain; AltName: Full=Tubulin beta-4 chain && PF00091:Tu…	Tubulin
103214903	315.755	290.81	356.882	227.074	230.955	232.026	321.149	230.018	0.481111	0.00346101	0.151612	CEP72	NW_023666064.1	27621644	27657396	+	8641	protein_coding	centrosomal protein 72, transcript variant X2 && Q9P209.2 RecName: Full=Centrosomal protein of 72 kDa; Short=Cep72 && -	-
103248606	1438.98	1623.43	1836.3	1266.94	888.992	1395.2	1632.91	1183.71	0.464442	0.00347346	0.151612	DDX6	NW_023666043.1	15861815	15906220	+	6704	protein_coding	DEAD-box helicase 6, transcript variant X1 && P26196.2 RecName: Full=Probable ATP-dependent RNA helicase DDX6; AltName: Full=ATP-dependent RNA helicase p54; AltName: Full=DEAD box protein 6; AltName: Full=Oncogene RCK && PF00271:Helicase conserved C-terminal domain|PF00270:DEAD/DEAH box helicase	DEAD
119626786	27.3719	22.4485	24.3569	76.9909	75.1519	25.3303	24.7258	59.1577	-1.26037	0.00347673	0.151612	LOC119626786	NW_023666044.1	10750901	10781659	+	471	lncRNA	uncharacterized LOC119626786, transcript variant X2 && A8MWL7.2 PUTATIVE PSEUDOGENE: RecName: Full=Transmembrane protein 14DP && -	-
103228793	43.0131	35.7135	43.4189	18.5168	13.7473	19.2511	40.7151	17.1717	1.24864	0.00348261	0.151612	ARHGAP5	NW_023666062.1	18559918	18566253	+	6321	protein_coding	Rho GTPase activating protein 5 && Q13017.2 RecName: Full=Rho GTPase-activating protein 5; AltName: Full=Rho-type GTPase-activating protein 5; AltName: Full=p190-B && PF00620:RhoGAP domain|PF16512:p190-A and -B Rho GAPs FF domain	RhoGAP
103237165	1199.48	979.571	1186.08	1713.29	1298.66	1433.7	1121.71	1481.88	-0.401567	0.00349243	0.151612	LOC103237165	NW_023666039.1	49588303	49596837	+	4487	protein_coding	cytochrome b-c1 complex subunit 7, transcript variant X2 && P14927.2 RecName: Full=Cytochrome b-c1 complex subunit 7; AltName: Full=Complex III subunit 7; AltName: Full=Complex III subunit VII; AltName: Full=QP-C; AltName: Full=Ubiquinol-cytochrome c reductase complex 14 kDa protein && PF13900:Putative domain of unknown function|PF02271:Ubiquinol-cytochrome C reductase complex 14kD subunit	-
103232134	784.011	920.388	916.032	679.274	673.618	677.84	873.477	676.91	0.367519	0.0035092	0.151707	KIF4A	NW_023666065.1	1979926	2110220	+	4483	protein_coding	kinesin family member 4A, transcript variant X1 && O95239.3 RecName: Full=Chromosome-associated kinesin KIF4A; AltName: Full=Chromokinesin-A && PF00225:Kinesin motor domain	Kinesin
119620499	2387.22	2003.02	1996.21	2726.84	2667.89	2624.22	2128.82	2672.99	-0.328224	0.00351461	0.151707	LOC119620499	NW_023666060.1	16642986	16643631	+	646	protein_coding	interferon-induced transmembrane protein 3-like && Q01628.2 RecName: Full=Interferon-induced transmembrane protein 3; AltName: Full=Dispanin subfamily A member 2b; Short=DSPA2b; AltName: Full=Interferon-inducible protein 1-8U && PF04505:Interferon-induced transmembrane protein	-
novel.372	1180.9	906.103	1022.99	927.789	664.453	679.866	1036.67	757.369	0.453171	0.00364593	0.156918	-	NW_023666041.1	56722578	56732158	-	6228	-	- && Q5H9K5.1 RecName: Full=Zinc finger matrin-type protein 1 && -	-
103246132	24.4392	21.4281	23.2979	68.2197	52.2397	34.4493	23.0551	51.6362	-1.16415	0.00365843	0.156918	LOC103246132	NW_023666047.1	48132754	48133118	+	365	transcribed_pseudogene	60S ribosomal protein L37a-like && P61515.2 PUTATIVE PSEUDOGENE: RecName: Full=Putative 60S ribosomal protein L37a; AltName: Full=60S ribosomal protein L37a pseudogene 1 >P61513.2 RecName: Full=60S ribosomal protein L37a >P61514.2 RecName: Full=60S ribosomal protein L37a >Q5RBF9.3 RecName: Full=60S ribosomal protein L37a >Q3MIC0.3 RecName: Full=60S ribosomal protein L37a && PF01780:Ribosomal L37a…	-
novel.1194	269.809	232.648	232.979	177.371	163.135	172.246	245.146	170.917	0.521233	0.00366927	0.156918	-	NW_023666076.1	9054260	9060823	-	6011	-	- && Q96MD7.1 RecName: Full=Uncharacterized protein C9orf85 && -	-
103244308	643.241	739.78	687.289	583.766	495.819	491.409	690.103	523.665	0.398074	0.00367664	0.156918	FER	NW_023666036.1	1598008	2044849	-	15727	protein_coding	FER tyrosine kinase, transcript variant X4 && P16591.2 RecName: Full=Tyrosine-protein kinase Fer; AltName: Full=Feline encephalitis virus-related kinase FER; AltName: Full=Fujinami poultry sarcoma/Feline sarcoma-related protein Fer; AltName: Full=Proto-oncogene c-Fer; AltName: Full=Tyrosine kinase 3; AltName: Full=p94-Fer && PF07714:Protein tyrosine kinase|PF00611:Fes/CIP4, and EFC/F-BAR homology…	Pkinase_Tyr
103240493	20.529	19.3873	26.4749	66.2706	34.8265	49.6475	22.1304	50.2482	-1.1832	0.00369057	0.157072	LOC103240493	NW_023666040.1	28533869	28534292	+	424	protein_coding	40S ribosomal protein S24-like && Q5RAQ8.1 RecName: Full=40S ribosomal protein S24 >Q56JU9.2 RecName: Full=40S ribosomal protein S24 && PF01282:Ribosomal protein S24e	Ribosomal_S24e
103214942	403.736	278.565	340.997	473.64	479.322	464.052	341.1	472.338	-0.469134	0.00371994	0.157464	MRPL36	NW_023666064.1	27121877	27123684	+	962	protein_coding	mitochondrial ribosomal protein L36, transcript variant X1 && Q9P0J6.1 RecName: Full=39S ribosomal protein L36, mitochondrial; Short=L36mt; Short=MRP-L36; AltName: Full=BRCA1-interacting protein 1; Flags: Precursor && PF00444:Ribosomal protein L36	-
103218408	9153.96	8314.11	9089.37	11691.9	9933.8	11178.8	8852.48	10934.8	-0.30474	0.00373057	0.157464	RCAN1	NW_023666054.1	6377519	6475296	-	4751	protein_coding	regulator of calcineurin 1, transcript variant X2 && P53805.4 RecName: Full=Calcipressin-1; AltName: Full=Adapt78; AltName: Full=Down syndrome critical region protein 1; AltName: Full=Myocyte-enriched calcineurin-interacting protein 1; Short=MCIP1; AltName: Full=Regulator of calcineurin 1 && PF04847:Calcipressin	-
103236132	80.1607	55.1009	54.0088	116.948	123.726	89.1628	63.0901	109.946	-0.800311	0.00373088	0.157464	LOC103236132	NW_023666037.1	38970613	38971324	-	712	protein_coding	myosin light polypeptide 6 && P60662.2 RecName: Full=Myosin light polypeptide 6; AltName: Full=17 kDa myosin light chain; Short=LC17; AltName: Full=Myosin light chain 3; Short=MLC-3; AltName: Full=Myosin light chain alkali 3; Short=Myosin light chain A3; AltName: Full=Smooth muscle and nonmuscle myosin light chain alkali 6 >P60660.2 RecName: Full=Myosin light polypeptide 6; AltName: Full=17 kDa m…	-
103245209	61.5869	39.7951	48.7139	84.7874	85.2332	99.295	50.0319	89.7719	-0.841131	0.00377797	0.15901	SAXO2	NW_023666048.1	140770520	140798500	+	1481	protein_coding	stabilizer of axonemal microtubules 2 && Q658L1.1 RecName: Full=Stabilizer of axonemal microtubules 2 && PF05217:STOP protein	-
103230681	1747.89	1321.4	1581.08	2217.14	1933.79	1885.59	1550.13	2012.17	-0.376254	0.00384035	0.160812	MGST3	NW_023666055.1	64986997	65012877	-	1257	protein_coding	microsomal glutathione S-transferase 3, transcript variant X1 && O14880.1 RecName: Full=Microsomal glutathione S-transferase 3; Short=Microsomal GST-3; AltName: Full=Microsomal GST-III && PF01124:MAPEG family	-
103241600	517.134	352.033	447.956	661.732	579.219	574.492	439.041	605.148	-0.462507	0.00384196	0.160812	FAIM	NW_023666041.1	24911027	24935973	-	1421	protein_coding	Fas apoptotic inhibitory molecule, transcript variant X1 && Q0IIF6.1 RecName: Full=Fas apoptotic inhibitory molecule 1 && PF06905:Fas apoptotic inhibitory molecule (FAIM1)	-
103240108	307.934	392.849	362.177	307.963	223.623	183.392	354.32	238.326	0.571431	0.00386676	0.1613	CASP8AP2	NW_023666040.1	190973325	191019815	+	7248	protein_coding	caspase 8 associated protein 2, transcript variant X5 && Q9UKL3.1 RecName: Full=CASP8-associated protein 2; AltName: Full=FLICE-associated huge protein && -	-
103241557	787.921	1042.83	919.209	788.425	658.954	584.624	916.655	677.334	0.436155	0.00387486	0.1613	ATR	NW_023666041.1	20983463	21108351	+	8659	protein_coding	ATR serine/threonine kinase, transcript variant X1 && Q13535.3 RecName: Full=Serine/threonine-protein kinase ATR; AltName: Full=Ataxia telangiectasia and Rad3-related protein; AltName: Full=FRAP-related protein 1 && PF02260:FATC domain|PF00454:Phosphatidylinositol 3- and 4-kinase|PF02259:FAT domain|PF08064:UME (NUC010) domain	PI3_PI4_kinase
103236112	257.101	179.588	241.451	421.013	296.025	292.819	226.047	336.619	-0.574152	0.00392469	0.161838	GAR1	NW_023666037.1	36365953	36375519	+	1442	protein_coding	GAR1 ribonucleoprotein, transcript variant X2 && Q9NY12.1 RecName: Full=H/ACA ribonucleoprotein complex subunit 1; AltName: Full=Nucleolar protein family A member 1; AltName: Full=snoRNP protein GAR1 && PF04410:Gar1/Naf1 RNA binding region	-
103218026	3840.87	4853.98	4470.03	3682.89	3347.92	3423.65	4388.29	3484.82	0.332528	0.00393314	0.161838	TRIP12	NW_023666040.1	83509692	83667771	+	10814	protein_coding	thyroid hormone receptor interactor 12, transcript variant X18 && F1LP64.1 RecName: Full=E3 ubiquitin-protein ligase TRIP12; AltName: Full=HECT-type E3 ubiquitin transferase TRIP12; AltName: Full=Thyroid receptor-interacting protein 12; Short=TR-interacting protein 12; Short=TRIP-12 && PF02825:WWE domain|PF00632:HECT-domain (ubiquitin-transferase)	HECT
103242563	597.295	445.909	509.378	714.358	746.936	626.166	517.527	695.82	-0.427025	0.00393396	0.161838	SAT2	NW_023666059.1	14401703	14403354	+	954	protein_coding	spermidine/spermine N1-acetyltransferase family member 2 && Q96F10.1 RecName: Full=Diamine acetyltransferase 2; AltName: Full=Polyamine N-acetyltransferase 2; AltName: Full=Spermidine/spermine N(1)-acetyltransferase 2; AltName: Full=Thialysine N-epsilon-acetyltransferase && PF00583:Acetyltransferase (GNAT) family	Acetyltransf_1
103221259	1868.14	1364.26	1510.13	2325.32	1939.29	1969.69	1580.84	2078.1	-0.394326	0.00393621	0.161838	RPL22L1	NW_023666063.1	27347528	27351697	+	744	protein_coding	ribosomal protein L22 like 1, transcript variant X1 && Q6P5R6.2 RecName: Full=60S ribosomal protein L22-like 1 && PF01776:Ribosomal L22e protein family	-
103245800	626.622	991.815	816.487	567.198	604.881	593.743	811.641	588.608	0.463158	0.00394104	0.161838	MGA	NW_023666048.1	99617984	99786145	+	12961	protein_coding	MAX dimerization protein MGA, transcript variant X4 && Q8IWI9.3 RecName: Full=MAX gene-associated protein; AltName: Full=MAX dimerization protein 5 && PF16059:Domain of unknown function (DUF4801)|PF00010:Helix-loop-helix DNA-binding domain|PF00907:T-box	T-box
103244079	697.007	929.572	810.133	663.681	520.564	624.14	812.237	602.795	0.430468	0.00397688	0.16287	ZNF217	NW_023666050.1	58645726	58673818	+	5994	protein_coding	zinc finger protein 217, transcript variant X2 && O75362.1 RecName: Full=Zinc finger protein 217 && -	-
103236227	285.45	342.85	363.236	269.955	219.04	206.696	330.512	231.897	0.5105	0.00400248	0.163478	ANKRD50	NW_023666037.1	50862119	50908121	-	9598	protein_coding	ankyrin repeat domain 50, transcript variant X1 && Q9ULJ7.4 RecName: Full=Ankyrin repeat domain-containing protein 50 && PF12796:Ankyrin repeats (3 copies)|PF13637:Ankyrin repeats (many copies)	-
103242103	343.127	401.012	355.823	531.139	494.903	448.854	366.654	491.632	-0.423532	0.00406282	0.165497	LOC103242103	NW_023666059.1	20609293	20614220	+	989	lncRNA	uncharacterized LOC103242103 && Q0VDD5.1 RecName: Full=Putative uncharacterized protein encoded by MIR22HG && -	-
103241089	1247.38	954.061	999.693	1374.14	1403.14	1361.76	1067.04	1379.68	-0.370397	0.0040761	0.165594	COX5B	NW_023666041.1	168772779	168775319	+	912	protein_coding	cytochrome c oxidase subunit 5B && Q5REG2.1 RecName: Full=Cytochrome c oxidase subunit 5B, mitochondrial; AltName: Full=Cytochrome c oxidase polypeptide Vb; Flags: Precursor && PF01215:Cytochrome c oxidase subunit Vb	-
103216022	139.792	127.548	137.67	197.837	191.546	203.656	135.003	197.68	-0.54978	0.00408939	0.165659	LOC103216022	NW_023666048.1	19227619	19228110	-	492	protein_coding	40S ribosomal protein S15a && P62244.2 RecName: Full=40S ribosomal protein S15a >P62246.2 RecName: Full=40S ribosomal protein S15a >P62245.2 RecName: Full=40S ribosomal protein S15a >Q76I82.1 RecName: Full=40S ribosomal protein S15a && PF00410:Ribosomal protein S8	-
103215147	931.624	1341.81	1143.72	937.534	779.013	830.835	1139.05	849.128	0.423703	0.00410123	0.165659	CPLANE1	NW_023666071.1	26323302	26479971	-	12778	protein_coding	ciliogenesis and planar polarity effector 1, transcript variant X2 && Q9H799.4 RecName: Full=Protein JBTS17; AltName: Full=Protein C5orf42 && PF15392:Joubert syndrome-associated	-
103242301	600.228	512.234	541.147	337.2	473.823	396.167	551.203	402.397	0.453471	0.00411039	0.165659	TMEM102	NW_023666059.1	14594091	14596295	-	2098	protein_coding	transmembrane protein 102, transcript variant X2 && Q8N9M5.1 RecName: Full=Transmembrane protein 102; AltName: Full=Common beta-chain associated protein; Short=CBAP && PF03281:Mab-21 protein	-
103219137	865.149	663.251	659.755	966.771	991.638	923.038	729.385	960.482	-0.396654	0.00416709	0.16713	SEC61B	NW_023666035.1	2327848	2336120	+	637	protein_coding	SEC61 translocon subunit beta && P60467.2 RecName: Full=Protein transport protein Sec61 subunit beta >P60468.2 RecName: Full=Protein transport protein Sec61 subunit beta >Q5RB31.3 RecName: Full=Protein transport protein Sec61 subunit beta && PF03911:Sec61beta family	-
103232823	1307.01	1402.01	1226.32	1616.81	1722.99	1580.61	1311.78	1640.14	-0.32234	0.0041689	0.16713	EMD	NW_023666065.1	66578574	66581198	-	1595	protein_coding	emerin && P50402.1 RecName: Full=Emerin && PF03020:LEM domain	-
103219219	113.398	166.323	129.198	110.126	60.4881	65.8589	136.306	78.8244	0.790568	0.00426279	0.170444	PRDM15	NW_023666054.1	13545118	13620822	-	7174	protein_coding	PR/SET domain 15, transcript variant X1 && P57071.4 RecName: Full=PR domain zinc finger protein 15; AltName: Full=PR domain-containing protein 15; AltName: Full=Zinc finger protein 298 && PF00096:Zinc finger, C2H2 type	zf-C2H2
103230755	174.007	238.77	211.799	164.702	115.477	128.678	208.192	136.286	0.611427	0.00430365	0.171626	EXOC8	NW_023666055.1	70502324	70507389	-	5066	protein_coding	exocyst complex component 8 && Q8IYI6.2 RecName: Full=Exocyst complex component 8; AltName: Full=Exocyst complex 84 kDa subunit && PF08700:Vps51/Vps67|PF16528:Exocyst component 84 C-terminal|PF13900:Putative domain of unknown function	-
103216050	148.591	184.69	152.496	96.4822	109.978	110.44	161.925	105.634	0.616049	0.00435542	0.173236	PALD1	NW_023666048.1	21447816	21557284	-	5161	protein_coding	phosphatase domain containing paladin 1, transcript variant X3 && Q9ULE6.3 RecName: Full=Paladin && PF14566:Inositol hexakisphosphate	-
119623680	3842.83	3222.38	3570.94	4357.29	4341.4	4401.4	3545.38	4366.7	-0.300537	0.00440713	0.174454	LOC119623680	NW_023669081.1	10449	13528	+	741	protein_coding	60S ribosomal protein L3-like && P39023.2 RecName: Full=60S ribosomal protein L3; AltName: Full=HIV-1 TAR RNA-binding protein B; Short=TARBP-B && PF00297:Ribosomal protein L3	-
103238658	657.904	506.112	691.525	1013.55	722.191	815.637	618.514	850.46	-0.459291	0.004409	0.174454	LLPH	NW_023666037.1	183910252	183918710	+	2131	protein_coding	LLP homolog, long-term synaptic facilitation factor && Q9BRT6.1 RecName: Full=Protein LLP homolog; AltName: Full=Protein LAPS18-like && PF10169:Learning-associated protein|PF13900:Putative domain of unknown function	-
119624331	2.93271	4.08155	5.29498	14.6185	28.4111	11.1454	4.10308	18.0583	-2.14741	0.00442571	1	LOC119624331	NW_023666038.1	39572695	39582002	-	1457	protein_coding	serine/arginine repetitive matrix protein 1-like && - && -	-
103216237	1379.35	1613.23	1720.87	1417.02	1127.28	991.936	1571.15	1178.75	0.414295	0.00445868	0.175686	KIF20B	NW_023666048.1	43753374	43822791	+	6788	protein_coding	kinesin family member 20B, transcript variant X1 && Q96Q89.3 RecName: Full=Kinesin-like protein KIF20B; AltName: Full=Cancer/testis antigen 90; Short=CT90; AltName: Full=Kinesin family member 20B; AltName: Full=Kinesin-related motor interacting with PIN1; AltName: Full=M-phase phosphoprotein 1; Short=MPP1 && PF00225:Kinesin motor domain	Kinesin
103225393	5508.6	3906.04	4569.57	6219.69	5901.26	5841.18	4661.4	5987.38	-0.361084	0.00446326	0.175686	RPL11	NW_023666033.1	7345061	7349949	+	644	protein_coding	ribosomal protein L11, transcript variant X1 && Q6QMZ8.3 RecName: Full=60S ribosomal protein L11 >P62914.2 RecName: Full=60S ribosomal protein L11 >P62913.2 RecName: Full=60S ribosomal protein L11; AltName: Full=CLL-associated antigen KW-12 >Q9CXW4.4 RecName: Full=60S ribosomal protein L11 >Q3T087.3 RecName: Full=60S ribosomal protein L11 && PF00673:ribosomal L5P family C-terminus|PF00281:Ribosom…	-
119618548	88.9588	52.0397	84.7198	52.6267	21.0792	35.4625	75.2394	36.3894	1.05117	0.00449073	0.17631	LOC119618548	NW_023666050.1	55790091	55791780	-	1599	lncRNA	uncharacterized LOC119618548 && Q6UX73.2 RecName: Full=UPF0764 protein C16orf89; Flags: Precursor && PF13900:Putative domain of unknown function	-
103220242	10744.5	8213.09	9805.25	13767.7	10730.2	12515.2	9587.6	12337.7	-0.363789	0.00451397	0.176766	RPS27A	NW_023666045.1	60052453	60055600	+	826	protein_coding	ribosomal protein S27a && P62979.2 RecName: Full=Ubiquitin-40S ribosomal protein S27a; AltName: Full=Ubiquitin carboxyl extension protein 80; Contains: RecName: Full=Ubiquitin; Contains: RecName: Full=40S ribosomal protein S27a; Flags: Precursor >P62992.2 RecName: Full=Ubiquitin-40S ribosomal protein S27a; AltName: Full=Ubiquitin carboxyl extension protein 80; Contains: RecName: Full=Ubiquitin; C…	ubiquitin
119622151	49.856	57.1416	66.7168	86.7365	102.646	106.387	57.9048	98.5902	-0.769425	0.00460151	0.179731	LOC119622151	NW_023666037.1	91697686	91698873	-	1188	transcribed_pseudogene	nucleophosmin-like && Q61937.1 RecName: Full=Nucleophosmin; Short=NPM; AltName: Full=Nucleolar phosphoprotein B23; AltName: Full=Nucleolar protein NO38; AltName: Full=Numatrin && PF03066:Nucleoplasmin|PF16276:Nucleophosmin C-terminal domain	-
103244608	5516.42	7116.17	5849.9	6836.59	8428.01	8467.43	6160.83	7910.68	-0.360698	0.00477615	0.185433	EGR1	NW_023666034.1	36743898	36747721	-	3143	protein_coding	early growth response 1 && P18146.1 RecName: Full=Early growth response protein 1; Short=EGR-1; AltName: Full=AT225; AltName: Full=Nerve growth factor-induced protein A; Short=NGFI-A; AltName: Full=Transcription factor ETR103; AltName: Full=Transcription factor Zif268; AltName: Full=Zinc finger protein 225; AltName: Full=Zinc finger protein Krox-24 && PF11928:Domain of unknown function (DUF3446)|…	-
103227879	579.699	686.72	691.525	460.971	541.643	484.316	652.648	495.643	0.396205	0.00477904	0.185433	FRMD4B	NW_023666041.1	136232993	136595817	+	6813	protein_coding	FERM domain containing 4B, transcript variant X4 && Q9Y2L6.4 RecName: Full=FERM domain-containing protein 4B; AltName: Full=GRP1-binding protein GRSP1 && PF11819:Domain of unknown function (DUF3338)|PF09379:FERM N-terminal domain|PF09380:FERM C-terminal PH-like domain|PF00373:FERM central domain	Band_41
103215811	82.1158	69.3863	41.3009	153.007	96.2311	99.295	64.2677	116.178	-0.851108	0.0047841	0.185433	LOC103215811	NW_023666048.1	708845	709592	-	748	transcribed_pseudogene	60S ribosomal protein L10-like && Q6PDV7.3 RecName: Full=60S ribosomal protein L10 >Q6ZWV3.3 RecName: Full=60S ribosomal protein L10; AltName: Full=Protein QM homolog >P27635.4 RecName: Full=60S ribosomal protein L10; AltName: Full=Laminin receptor homolog; AltName: Full=Protein QM; AltName: Full=Tumor suppressor QM >A9CB60.1 RecName: Full=60S ribosomal protein L10 && PF00252:Ribosomal protein L1…	-
103236250	67.4523	94.8959	101.664	167.626	135.64	123.612	88.004	142.293	-0.695305	0.00481161	0.186024	LOC103236250	NW_023666037.1	54879785	54893771	-	1419	lncRNA	uncharacterized LOC103236250, transcript variant X2 && - && -	-
103244317	7.82055	2.04077	6.35398	38.9827	19.2462	9.11892	5.4051	22.4493	-2.05278	0.00488745	0.188095	LOC103244317	NW_023666036.1	583564	583956	+	393	protein_coding	NHP2-like protein 1 && P55769.3 RecName: Full=NHP2-like protein 1; AltName: Full=High mobility group-like nuclear protein 2 homolog 1; AltName: Full=OTK27; AltName: Full=SNU13 homolog; Short=hSNU13; AltName: Full=U4/U6.U5 small nuclear ribonucleoprotein SNU13; AltName: Full=U4/U6.U5 tri-snRNP 15.5 kDa protein; Contains: RecName: Full=NHP2-like protein 1, N-terminally processed >Q9D0T1.4 RecName: …	-
103238067	761.527	1182.63	1158.54	856.645	708.444	668.721	1034.23	744.603	0.473616	0.00490595	0.188095	QSER1	NW_023666038.1	129406889	129491023	-	9710	protein_coding	glutamine and serine rich 1 && Q2KHR3.3 RecName: Full=Glutamine and serine-rich protein 1 && PF13926:Domain of unknown function (DUF4211)	-
103240460	15.6411	12.2446	22.2389	48.7284	30.2441	41.5418	16.7082	40.1714	-1.26682	0.00490775	0.188095	LOC103240460	NW_023666040.1	24393090	24393855	-	766	transcribed_pseudogene	60S ribosomal protein L7-like && P18124.1 RecName: Full=60S ribosomal protein L7 && PF00327:Ribosomal protein L30p/L7e|PF08079:Ribosomal L30 N-terminal domain	-
119619727	11.7308	14.2854	13.767	36.059	35.743	28.37	13.2611	33.3907	-1.33454	0.00491469	0.188095	LOC119619727	NW_023666055.1	85634196	85809909	-	630	protein_coding	histone-lysine N-methyltransferase SMYD3-like && Q9H7B4.4 RecName: Full=Histone-lysine N-methyltransferase SMYD3; AltName: Full=SET and MYND domain-containing protein 3; AltName: Full=Zinc finger MYND domain-containing protein 1 && PF01753:MYND finger	zf-MYND
103237694	214.088	197.955	190.619	267.032	333.601	254.317	200.887	284.983	-0.505073	0.00495824	0.189285	LOC103237694	NW_023666039.1	78948151	78950935	-	1049	protein_coding	putative uncharacterized protein C8orf44 && Q96CB5.2 RecName: Full=Putative uncharacterized protein C8orf44 && -	-
103225530	2227.88	2553.01	2210.13	2629.38	3130.72	3000.13	2330.34	2920.08	-0.325518	0.00497852	0.189526	EPHA2	NW_023666054.1	19643306	19675426	+	4248	protein_coding	EPH receptor A2, transcript variant X1 && P29317.2 RecName: Full=Ephrin type-A receptor 2; AltName: Full=Epithelial cell kinase; AltName: Full=Tyrosine-protein kinase receptor ECK; Flags: Precursor && PF00536:SAM domain (Sterile alpha motif)|PF07714:Protein tyrosine kinase|PF00041:Fibronectin type III domain|PF14575:Ephrin type-A receptor 2 transmembrane domain|PF01404:Ephrin receptor ligand bind…	Pkinase_Tyr
103244081	138.815	259.178	195.914	143.261	113.644	114.493	197.969	123.8	0.676694	0.0049895	0.189526	ZNF407	NW_023666060.1	20581365	21028408	+	8059	protein_coding	zinc finger protein 407 && Q9C0G0.2 RecName: Full=Zinc finger protein 407 && -	-
103224208	366.589	385.706	400.301	522.368	502.235	483.303	384.198	502.635	-0.388079	0.00503515	0.190326	ST7L	NW_023666038.1	23832630	23936789	+	7207	protein_coding	suppression of tumorigenicity 7 like, transcript variant X8 && Q8TDW4.1 RecName: Full=Suppressor of tumorigenicity 7 protein-like; AltName: Full=ST7-related protein && PF04184:ST7 protein	-
103239601	4647.36	3731.55	3947.94	5264.62	4916.95	5158.27	4108.95	5113.28	-0.31536	0.0050356	0.190326	RPS13	NW_023666038.1	145324502	145327767	+	640	protein_coding	ribosomal protein S13 && P62277.2 RecName: Full=40S ribosomal protein S13 >Q6ITC7.3 RecName: Full=40S ribosomal protein S13 >P62278.2 RecName: Full=40S ribosomal protein S13 >P62301.2 RecName: Full=40S ribosomal protein S13 >Q56JX8.3 RecName: Full=40S ribosomal protein S13 && PF08069:Ribosomal S13/S15 N-terminal domain|PF00312:Ribosomal protein S15	-
103248240	578.721	710.189	684.112	513.597	543.476	415.418	657.674	490.83	0.421122	0.00510723	0.192554	CEP295	NW_023666043.1	40818040	40889748	-	9193	protein_coding	centrosomal protein 295, transcript variant X5 && Q9C0D2.4 RecName: Full=Centrosomal protein of 295 kDa && PF15309:ALMS motif	-
103242747	1362.73	1642.82	1514.37	2254.18	1779.82	1789.34	1506.64	1941.11	-0.365621	0.00512976	0.192831	TAF15	NW_023666075.1	652014	690022	-	2211	protein_coding	TATA-box binding protein associated factor 15, transcript variant X2 && Q92804.1 RecName: Full=TATA-binding protein-associated factor 2N; AltName: Full=68 kDa TATA-binding protein-associated factor; Short=TAF(II)68; Short=TAFII68; AltName: Full=RNA-binding protein 56 && PF00076:RNA recognition motif. (a.k.a. RRM, RBD, or RNP domain)|PF00641:Zn-finger in Ran binding protein and others	RRM_1
103232365	267.854	380.604	324.053	205.634	260.282	212.775	324.17	226.23	0.517567	0.00513997	0.192831	ARMCX4	NW_023666065.1	14741900	14752791	+	8104	protein_coding	armadillo repeat containing X-linked 4 && Q5H9R4.2 RecName: Full=Armadillo repeat-containing X-linked protein 4 && PF04826:Armadillo-like	-
103236758	3635.58	5501.92	4707.24	3738.44	3496.4	3331.45	4614.91	3522.09	0.38978	0.00515542	0.19291	PRKDC	NW_023666039.1	97968963	98158648	+	13499	protein_coding	protein kinase, DNA-activated, catalytic subunit, transcript variant X1 && P78527.3 RecName: Full=DNA-dependent protein kinase catalytic subunit; Short=DNA-PK catalytic subunit; Short=DNA-PKcs; AltName: Full=DNPK1; AltName: Full=p460 && PF00454:Phosphatidylinositol 3- and 4-kinase|PF02259:FAT domain|PF08163:NUC194 domain|PF02260:FATC domain	PI3_PI4_kinase
103226429	1031.34	826.513	889.557	1131.47	1214.34	1157.09	915.802	1167.64	-0.350283	0.00516745	0.19291	NDUFB10	NW_023666068.1	29217128	29219978	-	717	protein_coding	NADH:ubiquinone oxidoreductase subunit B10 && Q0MQF2.3 RecName: Full=NADH dehydrogenase [ubiquinone] 1 beta subcomplex subunit 10; AltName: Full=Complex I-PDSW; Short=CI-PDSW; AltName: Full=NADH-ubiquinone oxidoreductase PDSW subunit >P0CC02.1 RecName: Full=NADH dehydrogenase [ubiquinone] 1 beta subcomplex subunit 10; AltName: Full=Complex I-PDSW; Short=CI-PDSW; AltName: Full=NADH-ubiquinone oxid…	-
119621914	110.465	141.834	152.496	177.371	235.537	195.55	134.932	202.82	-0.590167	0.00518779	0.193194	LOC119621914	NW_023666075.1	12777557	12786333	+	841	lncRNA	uncharacterized LOC119621914 && Q96CB5.2 RecName: Full=Putative uncharacterized protein C8orf44 && -	-
103221224	1361.75	1413.24	1634.03	1267.91	1042.05	1142.91	1469.67	1150.95	0.352641	0.00530388	0.197035	TBL1XR1	NW_023666063.1	21144769	21334894	+	6842	protein_coding	TBL1X receptor 1, transcript variant X3 && Q9BZK7.1 RecName: Full=F-box-like/WD repeat-containing protein TBL1XR1; AltName: Full=Nuclear receptor corepressor/HDAC3 complex subunit TBLR1; AltName: Full=TBL1-related protein 1; AltName: Full=Transducin beta-like 1X-related protein 1 && PF00400:WD domain, G-beta repeat|PF08513:LisH	WD40
103235432	12.7084	2.04077	2.11799	0	0	0	5.62239	0	4.98662	0.00537047	1	ZNF154	NW_023666045.1	3317402	3325653	-	2222	protein_coding	zinc finger protein 154, transcript variant X1 && Q13106.3 RecName: Full=Zinc finger protein 154 && PF00096:Zinc finger, C2H2 type|PF01352:KRAB box	KRAB
103247989	152.501	143.874	140.847	235.845	172.299	237.092	145.741	215.079	-0.559866	0.00548712	0.203345	ANAPC15	NW_023666043.1	62581777	62588400	+	2695	protein_coding	anaphase promoting complex subunit 15, transcript variant X1 && P51957.2 RecName: Full=Serine/threonine-protein kinase Nek4; AltName: Full=Never in mitosis A-related kinase 4; Short=NimA-related protein kinase 4; AltName: Full=Serine/threonine-protein kinase 2; AltName: Full=Serine/threonine-protein kinase NRK2 && -	-
119621721	6.84299	10.2039	12.708	0.974568	0	2.02643	9.91827	1.00033	3.34047	0.00549732	1	LOC119621721	NW_023666073.1	24480129	24487787	+	3292	transcribed_pseudogene	cytoplasmic tRNA 2-thiolation protein 1-like && Q7Z7A3.1 RecName: Full=Cytoplasmic tRNA 2-thiolation protein 1; AltName: Full=ATP-binding domain-containing protein 3; AltName: Full=Cancer-associated gene protein; AltName: Full=Cytoplasmic tRNA adenylyltransferase 1 && PF13900:Putative domain of unknown function	-
103246160	605.115	752.025	830.254	629.571	472.907	507.62	729.131	536.699	0.441838	0.00550369	0.203462	ATP8A1	NW_023666047.1	53957739	54230486	+	8370	protein_coding	ATPase phospholipid transporting 8A1, transcript variant X2 && Q9Y2Q0.1 RecName: Full=Phospholipid-transporting ATPase IA; AltName: Full=ATPase class I type 8A member 1; AltName: Full=Chromaffin granule ATPase II; AltName: Full=P4-ATPase flippase complex alpha subunit ATP8A1 && PF16209:Phospholipid-translocating ATPase N-terminal|PF00122:E1-E2 ATPase|PF16212:Phospholipid-translocating P-type ATPa…	E1-E2_ATPase
119623128	4.88785	8.16309	8.47198	0	0	1.01321	7.1743	0.337738	4.37012	0.00552658	1	LOC119623128	NW_023666424.1	1267	15075	+	3895	protein_coding	coiled-coil domain-containing protein 88B && A6NC98.1 RecName: Full=Coiled-coil domain-containing protein 88B; AltName: Full=Brain leucine zipper domain-containing protein; AltName: Full=Hook-related protein 3; Short=HkRP3 && -	-
103222166	68.4299	88.7736	66.7168	159.829	98.064	116.52	74.6401	124.804	-0.740795	0.00555565	0.204885	NEDD9	NW_023666044.1	11216443	11417455	-	4919	protein_coding	neural precursor cell expressed, developmentally down-regulated 9, transcript variant X2 && Q14511.1 RecName: Full=Enhancer of filamentation 1; Short=hEF1; AltName: Full=CRK-associated substrate-related protein; Short=CAS-L; Short=CasL; AltName: Full=Cas scaffolding protein family member 2; AltName: Full=Neural precursor cell expressed developmentally down-regulated protein 9; Short=NEDD-9; AltNa…	-
103245860	2793.89	3628.49	3215.11	4153.61	3826.33	4111.62	3212.5	4030.52	-0.327308	0.00558024	0.204898	THBS1	NW_023666048.1	97515387	97532504	+	5786	protein_coding	thrombospondin 1 && P07996.2 RecName: Full=Thrombospondin-1; Flags: Precursor && PF00090:Thrombospondin type 1 domain|PF05735:Thrombospondin C-terminal region|PF00093:von Willebrand factor type C domain|PF02412:Thrombospondin type 3 repeat	TSP_C
103246303	889.588	930.592	1047.35	805.968	636.042	767.003	955.843	736.337	0.376617	0.00558299	0.204898	NCAPG	NW_023666047.1	79106789	79140324	-	4015	protein_coding	non-SMC condensin I complex subunit G, transcript variant X2 && Q9BPX3.1 RecName: Full=Condensin complex subunit 3; AltName: Full=Chromosome-associated protein G; AltName: Full=Condensin subunit CAP-G; Short=hCAP-G; AltName: Full=Melanoma antigen NY-MEL-3; AltName: Full=Non-SMC condensin I complex subunit G; AltName: Full=XCAP-G homolog && PF12719:Nuclear condensing complex subunits, C-term domain	-
103246003	50.8336	40.8155	46.5959	84.7874	76.0684	81.0571	46.0816	80.6376	-0.806251	0.0056922	0.208403	LOC103246003	NW_023666050.1	71618206	71618777	+	572	protein_coding	40S ribosomal protein S10-like && P46783.1 RecName: Full=40S ribosomal protein S10 >Q3T0F4.1 RecName: Full=40S ribosomal protein S10 && PF03501:Plectin/S10 domain	-
103235786	2.93271	1.02039	5.29498	20.4659	12.8308	12.1586	3.08269	15.1518	-2.30432	0.00580215	1	CXCL8	NW_023666084.1	587605	589481	-	359	protein_coding	C-X-C motif chemokine ligand 8 && P46653.1 RecName: Full=Interleukin-8; Short=IL-8; AltName: Full=C-X-C motif chemokine 8; AltName: Full=Chemokine (C-X-C motif) ligand 8; Flags: Precursor && PF00048:Small cytokines (intecrine/chemokine), interleukin-8 like	-
103231875	709.715	717.332	692.584	602.283	526.98	526.871	706.544	552.045	0.356113	0.00585143	0.213718	JADE3	NW_023666076.1	9373267	9522588	+	5222	protein_coding	jade family PHD finger 3, transcript variant X4 && Q92613.1 RecName: Full=Protein Jade-3; AltName: Full=Jade family PHD finger protein 3; AltName: Full=PHD finger protein 16 && PF10513:Enhancer of polycomb-like|PF13831:PHD-finger|PF13832:PHD-zinc-finger like domain	-
103235824	0	0	0	4.87284	4.58243	6.07928	0	5.17818	-4.78778	0.00589943	1	CXCL10	NW_023666037.1	2868983	2871422	-	1220	protein_coding	C-X-C motif chemokine ligand 10 && Q8MIZ1.1 RecName: Full=C-X-C motif chemokine 10; AltName: Full=10 kDa interferon gamma-induced protein; Short=Gamma-IP10; Short=IP-10; AltName: Full=Small-inducible cytokine B10; Flags: Precursor && PF00048:Small cytokines (intecrine/chemokine), interleukin-8 like	-
119619064	1559.22	1276.5	1277.15	1881.89	1690	1641.41	1370.96	1737.77	-0.341795	0.00592718	0.215344	LOC119619064	NW_023666053.1	43243109	43244326	-	1218	protein_coding	prothymosin alpha-like && P06302.2 RecName: Full=Prothymosin alpha; Contains: RecName: Full=Prothymosin alpha, N-terminally processed; Contains: RecName: Full=Thymosin alpha && PF03247:Prothymosin/parathymosin family	-
119626777	17.5962	4.08155	7.41298	42.881	22.9122	24.3171	9.69692	30.0368	-1.62304	0.00593452	0.215344	LOC119626777	NW_023666044.1	2873499	2874755	+	436	lncRNA	uncharacterized LOC119626777 && - && -	-
103225584	424.265	365.298	397.124	320.633	298.775	258.37	395.562	292.592	0.434707	0.00593847	0.215344	DHRS3	NW_023666054.1	22986171	23040105	+	3756	protein_coding	dehydrogenase/reductase 3, transcript variant X2 && O75911.2 RecName: Full=Short-chain dehydrogenase/reductase 3; AltName: Full=DD83.1; AltName: Full=Retinal short-chain dehydrogenase/reductase 1; Short=retSDR1; AltName: Full=Retinol dehydrogenase 17; AltName: Full=Short chain dehydrogenase/reductase family 16C member 1 && PF00106:short chain dehydrogenase	adh_short
103234253	262.966	202.036	283.811	440.505	296.942	342.466	249.605	359.971	-0.528013	0.00600867	0.216968	LOC103234253	NW_023666088.1	1886542	1887004	-	463	protein_coding	cytochrome c oxidase subunit 7B, mitochondrial && Q5R9K2.1 RecName: Full=Cytochrome c oxidase subunit 7B, mitochondrial; AltName: Full=Cytochrome c oxidase polypeptide VIIb; Flags: Precursor && PF05392:Cytochrome C oxidase chain VIIB	-
103225330	1129.09	1053.04	1003.93	1226.98	1385.73	1370.88	1062.02	1327.86	-0.322125	0.00601181	0.216968	SH3BGRL3	NW_023666033.1	9926349	9928676	+	1649	protein_coding	SH3 domain binding glutamate rich protein like 3 && Q9H299.1 RecName: Full=SH3 domain-binding glutamic acid-rich-like protein 3; AltName: Full=SH3 domain-binding protein 1; Short=SH3BP-1 >Q3ZCL8.1 RecName: Full=SH3 domain-binding glutamic acid-rich-like protein 3 && PF04908:SH3-binding, glutamic acid-rich protein	-
103214602	997.121	692.842	849.316	1342.95	953.146	1143.92	846.426	1146.67	-0.437542	0.00607424	0.218702	SNRPB2	NW_023666054.1	6037211	6049622	+	1776	protein_coding	small nuclear ribonucleoprotein polypeptide B2, transcript variant X1 && P08579.1 RecName: Full=U2 small nuclear ribonucleoprotein B''; Short=U2 snRNP B'' && PF00076:RNA recognition motif. (a.k.a. RRM, RBD, or RNP domain)|PF13893:RNA recognition motif. (a.k.a. RRM, RBD, or RNP domain)	RRM_1
103242859	1216.1	1418.34	1254.91	1681.13	1521.37	1645.46	1296.45	1615.99	-0.317776	0.00609831	0.219049	DYNLL2	NW_023666077.1	6127027	6134841	-	2467	protein_coding	dynein light chain LC8-type 2 && Q78P75.1 RecName: Full=Dynein light chain 2, cytoplasmic; AltName: Full=Dynein light chain LC8-type 2 >Q96FJ2.1 RecName: Full=Dynein light chain 2, cytoplasmic; AltName: Full=8 kDa dynein light chain b; Short=DLC8b; AltName: Full=Dynein light chain LC8-type 2 >Q9D0M5.1 RecName: Full=Dynein light chain 2, cytoplasmic; AltName: Full=8 kDa dynein light chain b; Short…	-
103224029	1382.28	1518.33	1447.65	1728.88	1861.38	1749.82	1449.42	1780.03	-0.296606	0.00611956	0.219294	TUFT1	NW_023666038.1	11682141	11726701	-	3513	protein_coding	tuftelin 1, transcript variant X4 && Q9NNX1.1 RecName: Full=Tuftelin && PF13900:Putative domain of unknown function	-
103216699	3120.4	4822.35	3801.8	3042.6	3098.64	2815.72	3914.85	2985.65	0.390797	0.00613575	0.219357	MKI67	NW_023666048.1	82086680	82116196	-	11438	protein_coding	marker of proliferation Ki-67, transcript variant X3 && P46013.2 RecName: Full=Proliferation marker protein Ki-67; AltName: Full=Antigen identified by monoclonal antibody Ki-67; Short=Antigen KI-67; Short=Antigen Ki67 && PF08065:K167R (NUC007) repeat|PF15276:Protein phosphatase 1 binding|PF00498:FHA domain	FHA
103241703	8754.13	6854.96	7293.31	9958.13	9299.59	9210.11	7634.13	9489.28	-0.313781	0.00619789	0.220606	CFL1	NW_023666038.1	105687711	105692145	+	2361	protein_coding	cofilin 1, transcript variant X2 && P10668.3 RecName: Full=Cofilin-1; AltName: Full=Cofilin, non-muscle isoform >Q6B7M7.3 RecName: Full=Cofilin-1; AltName: Full=Cofilin, non-muscle isoform >Q5E9F7.3 RecName: Full=Cofilin-1; AltName: Full=Cofilin, non-muscle isoform >Q4R5C0.3 RecName: Full=Cofilin-1; AltName: Full=Cofilin, non-muscle isoform && PF00241:Cofilin/tropomyosin-type actin-binding protein	Cofilin_ADF
103229262	627.6	392.849	441.602	725.078	613.129	686.959	487.35	675.056	-0.469109	0.00619974	0.220606	COX16	NW_023666053.1	35785232	35816366	-	825	protein_coding	COX16, cytochrome c oxidase assembly homolog && Q5RCY6.1 RecName: Full=Cytochrome c oxidase assembly protein COX16 homolog, mitochondrial; Flags: Precursor >Q9P0S2.1 RecName: Full=Cytochrome c oxidase assembly protein COX16 homolog, mitochondrial; Flags: Precursor && PF14138:Cytochrome c oxidase assembly protein COX16	-
103229026	852.44	869.369	866.259	739.697	648.872	662.642	862.69	683.737	0.33548	0.00628433	0.223094	WDHD1	NW_023666053.1	20356484	20442199	-	6147	protein_coding	WD repeat and HMG-box DNA binding protein 1, transcript variant X3 && O75717.1 RecName: Full=WD repeat and HMG-box DNA-binding protein 1; AltName: Full=Acidic nucleoplasmic DNA-binding protein 1; Short=And-1 && PF12341:Minichromosome loss protein, Mcl1, middle region	-
103235004	1209.25	966.306	1085.47	1317.62	1458.13	1347.57	1087.01	1374.44	-0.338422	0.00630244	0.223215	BAX	NW_023666073.1	22071985	22079701	+	1362	protein_coding	BCL2 associated X, apoptosis regulator, transcript variant X1 && Q07812.1 RecName: Full=Apoptosis regulator BAX; AltName: Full=Bcl-2-like protein 4; Short=Bcl2-L-4 && PF00452:Apoptosis regulator proteins, Bcl-2 family	-
119622083	176.94	133.671	153.555	127.668	81.5673	83.0835	154.722	97.4397	0.668011	0.00636213	0.224805	LOC119622083	NW_023666077.1	4623269	4623849	+	581	protein_coding	60S ribosomal protein L21-like && P46778.2 RecName: Full=60S ribosomal protein L21 && PF01157:Ribosomal protein L21e	-
103230328	6428.5	6134.56	6317.98	7283.92	7618.75	7638.62	6293.68	7513.76	-0.255625	0.00644237	0.227112	CSRP1	NW_023666055.1	28704392	28728088	+	1950	protein_coding	cysteine and glycine rich protein 1, transcript variant X1 && P97315.3 RecName: Full=Cysteine and glycine-rich protein 1; AltName: Full=Cysteine-rich protein 1; Short=CRP; Short=CRP1 && PF00412:LIM domain	LIM
103243957	365.611	259.178	321.935	589.614	363.845	414.404	315.575	455.954	-0.530254	0.00656084	0.230753	PFDN4	NW_023666050.1	57943415	57954986	-	1106	protein_coding	prefoldin subunit 4 && Q9NQP4.1 RecName: Full=Prefoldin subunit 4; AltName: Full=Protein C-1 && PF01920:Prefoldin subunit	-
103248529	0	1.02039	1.059	2.9237	10.0814	15.1982	0.693128	9.40109	-3.78186	0.00659416	1	LOC103248529	NW_023666043.1	18722188	18739481	-	9341	lncRNA	uncharacterized LOC103248529, transcript variant X2 && - && -	-
103224160	521.044	433.664	497.729	576.944	647.039	664.668	484.146	629.551	-0.378699	0.00661882	0.232255	NGF	NW_023666038.1	21083578	21157325	+	1370	protein_coding	nerve growth factor, transcript variant X4 && Q9N2F1.2 RecName: Full=Beta-nerve growth factor; Short=Beta-NGF; Flags: Precursor && PF00243:Nerve growth factor family	-
103214589	303.046	236.73	238.274	408.344	310.689	363.744	259.35	360.926	-0.475434	0.00669662	0.234051	COMMD6	NW_023666046.1	10768821	10779676	-	520	protein_coding	COMM domain containing 6 && Q7Z4G1.1 RecName: Full=COMM domain-containing protein 6 && PF07258:HCaRG protein	-
103214393	599.25	370.4	537.97	719.231	659.87	685.946	502.54	688.349	-0.453561	0.00670083	0.234051	ESD	NW_023666057.1	19207062	19234254	+	1333	protein_coding	esterase D, transcript variant X2 && P10768.2 RecName: Full=S-formylglutathione hydrolase; Short=FGH; AltName: Full=Esterase D; AltName: Full=Methylumbelliferyl-acetate deacetylase && PF00756:Putative esterase	-
103226649	65.4971	28.5708	51.8908	101.355	102.646	67.8853	48.6529	90.629	-0.897234	0.00672278	0.23428	LOC103226649	NW_023666068.1	29011135	29011715	+	356	lncRNA	uncharacterized LOC103226649 && - && -	-
novel.774	108.51	112.242	90.0147	75.0417	56.8222	56.74	103.589	62.868	0.721429	0.00680059	0.236449	-	NW_023666051.1	3667292	3672460	-	3851	-	- && Q8N1N5.1 RecName: Full=Cysteine-rich PAK1 inhibitor; Short=CRIPak && -	-
103248771	1.95514	3.06116	10.59	0	0	0	5.20209	0	4.86546	0.00683623	1	ACRV1	NW_023666043.1	9249490	9258435	+	1453	protein_coding	acrosomal vesicle protein 1 && Q06990.1 RecName: Full=Acrosomal protein SP-10; AltName: Full=Acrosomal vesicle protein 1; Flags: Precursor && -	-
103218475	7.82055	11.2242	8.47198	0.974568	0.916486	1.01321	9.17226	0.968089	3.24541	0.00684865	1	LAG3	NW_023666063.1	1408483	1414491	-	2084	protein_coding	lymphocyte activating 3 && P18627.5 RecName: Full=Lymphocyte activation gene 3 protein; Short=LAG-3; AltName: Full=Protein FDC; AltName: CD_antigen=CD223; Flags: Precursor && -	-
103238230	77.228	71.427	62.4808	101.355	125.559	111.454	70.3786	112.789	-0.679932	0.00687782	0.238588	LOC103238230	NW_023666037.1	201529357	201530769	-	1413	transcribed_pseudogene	elongation factor 1-gamma-like && Q4R7H5.1 RecName: Full=Elongation factor 1-gamma; Short=EF-1-gamma; AltName: Full=eEF-1B gamma && PF02798:Glutathione S-transferase, N-terminal domain|PF00647:Elongation factor 1 gamma, conserved domain|PF00043:Glutathione S-transferase, C-terminal domain	GST_C
103218454	1954.16	2303.01	1939.02	1521.3	1781.65	1648.5	2065.4	1650.48	0.323402	0.00690545	0.239001	NCAPD2	NW_023666063.1	1659905	1692279	-	5059	protein_coding	non-SMC condensin I complex subunit D2 && Q15021.3 RecName: Full=Condensin complex subunit 1; AltName: Full=Chromosome condensation-related SMC-associated protein 1; AltName: Full=Chromosome-associated protein D2; Short=hCAP-D2; AltName: Full=Non-SMC condensin I complex subunit D2; AltName: Full=XCAP-D2 homolog && PF13900:Putative domain of unknown function|PF12922:non-SMC mitotic condensation co…	-
novel.1439	64.5196	57.1416	55.0678	31.1862	26.5781	35.4625	58.9097	31.0756	0.925765	0.00695595	0.240202	-	NW_023668009.1	3098	5567	-	2343	-	- && O00370.1 RecName: Full=LINE-1 retrotransposable element ORF2 protein; Short=ORF2p; Includes: RecName: Full=Reverse transcriptase; Includes: RecName: Full=Endonuclease && -	-
103236940	171.075	152.038	130.257	96.4822	116.394	79.0307	151.123	97.3022	0.633866	0.00699026	0.240839	SLCO5A1	NW_023666039.1	75851045	76022054	+	10022	protein_coding	solute carrier organic anion transporter family member 5A1, transcript variant X1 && Q9H2Y9.2 RecName: Full=Solute carrier organic anion transporter family member 5A1; AltName: Full=Organic anion transporter polypeptide-related protein 4; Short=OATP-RP4; Short=OATPRP4; AltName: Full=Solute carrier family 21 member 15 && PF07648:Kazal-type serine protease inhibitor domain|PF03137:Organic Anion Tra…	-
103228939	1588.55	1317.32	1491.07	1061.3	1232.67	1200.66	1465.65	1164.88	0.331362	0.00706617	0.242423	MGAT2	NW_023666053.1	14976920	14979602	+	2683	protein_coding	alpha-1,6-mannosyl-glycoprotein 2-beta-N-acetylglucosaminyltransferase && Q10469.1 RecName: Full=Alpha-1,6-mannosyl-glycoprotein 2-beta-N-acetylglucosaminyltransferase; AltName: Full=Beta-1,2-N-acetylglucosaminyltransferase II; AltName: Full=GlcNAc-T II; Short=GNT-II; AltName: Full=Mannoside acetylglucosaminyltransferase 2; AltName: Full=N-glycosyl-oligosaccharide-glycoprotein N-acetylglucosaminy…	-
103236337	506.381	367.339	422.54	666.604	593.883	498.501	432.087	586.33	-0.440206	0.00706815	0.242423	LSM6	NW_023666037.1	72400288	72414999	+	1381	protein_coding	LSM6 homolog, U6 small nuclear RNA and mRNA degradation associated, transcript variant X2 && P62312.1 RecName: Full=U6 snRNA-associated Sm-like protein LSm6 >P62313.1 RecName: Full=U6 snRNA-associated Sm-like protein LSm6 && PF01423:LSM domain	LSM
119618786	174.985	196.935	186.383	379.107	224.539	231.013	186.101	278.22	-0.580083	0.00710527	0.242673	LOC119618786	NW_023666051.1	5011531	5013157	+	1627	protein_coding	zinc finger protein 595, transcript variant X1 && Q8IYB9.1 RecName: Full=Zinc finger protein 595 && PF00096:Zinc finger, C2H2 type	zf-C2H2
103238541	2199.53	1649.96	1994.09	2565.06	2332.46	2480.35	1947.86	2459.29	-0.336191	0.00710737	0.242673	LOC103238541	NW_023666063.1	17172014	17172754	+	741	protein_coding	nascent polypeptide associated complex subunit alpha && Q13765.1 RecName: Full=Nascent polypeptide-associated complex subunit alpha; Short=NAC-alpha; AltName: Full=Alpha-NAC; AltName: Allergen=Hom s 2 && PF01849:NAC domain	-
103237890	503.448	608.15	591.979	453.174	460.993	376.916	567.859	430.361	0.399014	0.00714332	0.243353	UPF2	NW_023666051.1	17469821	17596515	-	5577	protein_coding	UPF2 regulator of nonsense mediated mRNA decay, transcript variant X2 && Q9HAU5.1 RecName: Full=Regulator of nonsense transcripts 2; AltName: Full=Nonsense mRNA reducing factor 2; AltName: Full=Up-frameshift suppressor 2 homolog; Short=hUpf2 && PF02854:MIF4G domain|PF04050:Up-frameshift suppressor 2	-
103216472	58.6542	54.0805	50.8319	85.762	97.1476	89.1628	54.5222	90.6908	-0.733732	0.0071761	0.243923	GSTO2	NW_023666048.1	58438455	58468894	+	2473	protein_coding	glutathione S-transferase omega 2 && Q9H4Y5.1 RecName: Full=Glutathione S-transferase omega-2; Short=GSTO-2; AltName: Full=Glutathione S-transferase omega 2-2; Short=GSTO 2-2; AltName: Full=Glutathione-dependent dehydroascorbate reductase; AltName: Full=Monomethylarsonic acid reductase; Short=MMA(V) reductase && PF13417:Glutathione S-transferase, N-terminal domain	-
103243349	62.5644	83.6717	67.7758	161.778	97.1476	100.308	71.3373	119.745	-0.747256	0.00720291	0.244288	CD300LG	NW_023666077.1	33311441	33324628	-	1955	protein_coding	CD300 molecule like family member g && Q6UXG3.2 RecName: Full=CMRF35-like molecule 9; Short=CLM-9; AltName: Full=CD300 antigen-like family member G; AltName: Full=Triggering receptor expressed on myeloid cells 4; Short=TREM-4; AltName: CD_antigen=CD300g; Flags: Precursor && PF00160:Cyclophilin type peptidyl-prolyl cis-trans isomerase/CLD|PF07686:Immunoglobulin V-set domain	Pro_isomerase
103242880	321.62	312.238	284.87	225.125	203.46	245.198	306.243	224.594	0.44868	0.00724582	0.244614	DGKE	NW_023666077.1	7353610	7396272	-	6966	protein_coding	diacylglycerol kinase epsilon, transcript variant X5 && P52429.1 RecName: Full=Diacylglycerol kinase epsilon; Short=DAG kinase epsilon; AltName: Full=Diglyceride kinase epsilon; Short=DGK-epsilon && PF00609:Diacylglycerol kinase accessory domain|PF00130:Phorbol esters/diacylglycerol binding domain (C1 domain)|PF00781:Diacylglycerol kinase catalytic domain	C1_1
103241176	16.6187	9.18348	5.29498	21.4405	29.3276	37.4889	10.3657	29.419	-1.49597	0.00726232	0.244614	LOC103241176	NW_023666041.1	175938345	175939609	+	1265	protein_coding	glyceraldehyde-3-phosphate dehydrogenase-like && P04406.3 RecName: Full=Glyceraldehyde-3-phosphate dehydrogenase; Short=GAPDH; AltName: Full=Peptidyl-cysteine S-nitrosylase GAPDH && PF00044:Glyceraldehyde 3-phosphate dehydrogenase, NAD binding domain|PF02800:Glyceraldehyde 3-phosphate dehydrogenase, C-terminal domain	-
103242264	1623.74	1284.67	1297.27	1633.38	1898.96	1807.57	1401.89	1779.97	-0.344274	0.0072716	0.244614	RNASEK	NW_023666059.1	15041140	15043229	-	807	protein_coding	ribonuclease K && Q6P5S7.2 RecName: Full=Ribonuclease kappa; Short=RNase K; Short=RNase kappa && -	-
119620575	668.657	770.392	649.165	592.537	475.656	538.017	696.071	535.403	0.379066	0.00734133	0.244614	LOC119620575	NW_023666061.1	23983096	24016052	-	2320	protein_coding	ribosome biogenesis protein BMS1 homolog && Q14692.1 RecName: Full=Ribosome biogenesis protein BMS1 homolog; AltName: Full=Ribosome assembly protein BMS1 homolog && PF04950:40S ribosome biogenesis protein Tsr1 and BMS1 C-terminal	-
103244436	3264.1	2846.88	2808.46	1851.68	2583.58	2490.48	2973.15	2308.58	0.365003	0.00734159	0.244614	CEBPB	NW_023666050.1	62211871	62213968	-	2098	protein_coding	CCAAT enhancer binding protein beta && P17676.2 RecName: Full=CCAAT/enhancer-binding protein beta; Short=C/EBP beta; AltName: Full=Liver activator protein; Short=LAP; AltName: Full=Liver-enriched inhibitory protein; Short=LIP; AltName: Full=Nuclear factor NF-IL6; AltName: Full=Transcription factor 5; Short=TCF-5 && PF07716:Basic region leucine zipper	bZIP_2
103215156	362.678	487.745	517.849	386.903	309.772	285.726	456.091	327.467	0.477203	0.00735819	0.244614	LIFR	NW_023666071.1	27670489	27746669	-	11343	protein_coding	LIF receptor subunit alpha, transcript variant X3 && P42702.1 RecName: Full=Leukemia inhibitory factor receptor; Short=LIF receptor; Short=LIF-R; AltName: CD_antigen=CD118; Flags: Precursor && -	-
103220408	2017.7	1753.02	1763.23	1159.74	1591.02	1540.08	1844.65	1430.28	0.367073	0.00737161	0.244614	PKDCC	NW_023666045.1	46688090	46698587	+	2637	protein_coding	protein kinase domain containing, cytoplasmic, transcript variant X1 && Q504Y2.2 RecName: Full=Extracellular tyrosine-protein kinase PKDCC; AltName: Full=Protein kinase domain-containing protein, cytoplasmic; AltName: Full=Protein kinase-like protein SgK493; AltName: Full=Sugen kinase 493; AltName: Full=Vertebrate lonesome kinase; Flags: Precursor && PF12260:Protein-kinase domain of FAM69	-
103217163	313.8	468.357	440.543	322.582	262.115	290.792	407.567	291.83	0.481642	0.0073721	0.244614	BAZ2B	NW_023666040.1	154459304	154866209	+	11314	protein_coding	bromodomain adjacent to zinc finger domain 2B, transcript variant X5 && Q9UIF8.3 RecName: Full=Bromodomain adjacent to zinc finger domain protein 2B; AltName: Full=hWALp4 && PF00439:Bromodomain|PF02791:DDT domain|PF01429:Methyl-CpG binding domain|PF00628:PHD-finger|PF15614:WSTF, HB1, Itc1p, MBD9 motif 3	Bromodomain
103241565	1053.82	817.329	853.552	1292.28	1100.7	1115.55	908.234	1169.51	-0.364354	0.00738655	0.244614	RNF7	NW_023666041.1	21799141	21806283	-	900	protein_coding	ring finger protein 7, transcript variant X1 && Q9UBF6.1 RecName: Full=RING-box protein 2; Short=Rbx2; AltName: Full=CKII beta-binding protein 1; Short=CKBBP1; AltName: Full=RING finger protein 7; AltName: Full=Regulator of cullins 2; AltName: Full=Sensitive to apoptosis gene protein && PF12678:RING-H2 zinc finger	-
119620106	1955.14	1844.86	1290.92	4488.86	2447.94	2649.55	1696.97	3195.45	-0.912991	0.00738739	0.244614	LOC119620106	NW_023666057.1	44475450	44476195	+	746	protein_coding	peptidyl-prolyl cis-trans isomerase A && P62937.2 RecName: Full=Peptidyl-prolyl cis-trans isomerase A; Short=PPIase A; AltName: Full=Cyclophilin A; AltName: Full=Cyclosporin A-binding protein; AltName: Full=Rotamase A; Contains: RecName: Full=Peptidyl-prolyl cis-trans isomerase A, N-terminally processed >P62938.2 RecName: Full=Peptidyl-prolyl cis-trans isomerase A; Short=PPIase A; AltName: Full=C…	Pro_isomerase
103216390	1657.96	1376.5	1317.39	2019.3	1769.74	1720.44	1450.62	1836.49	-0.34002	0.00738961	0.244614	NDUFB8	NW_023666048.1	54592819	54598911	-	733	protein_coding	NADH:ubiquinone oxidoreductase subunit B8 && O95169.1 RecName: Full=NADH dehydrogenase [ubiquinone] 1 beta subcomplex subunit 8, mitochondrial; AltName: Full=Complex I-ASHI; Short=CI-ASHI; AltName: Full=NADH-ubiquinone oxidoreductase ASHI subunit; Flags: Precursor && PF05821:NADH-ubiquinone oxidoreductase ASHI subunit (CI-ASHI or NDUFB8)	-
103241847	638.353	845.9	926.622	633.469	572.804	612.994	803.625	606.422	0.405835	0.00744222	0.24551	CLASP2	NW_023666041.1	51352579	51569107	-	8895	protein_coding	cytoplasmic linker associated protein 2, transcript variant X49 && O75122.2 RecName: Full=CLIP-associating protein 2; AltName: Full=Cytoplasmic linker-associated protein 2; AltName: Full=Protein Orbit homolog 2; Short=hOrbit2 && PF12348:CLASP N terminal	-
103215625	114.376	153.058	157.791	74.0672	97.1476	100.308	141.741	90.5076	0.646059	0.00744901	0.24551	ZNF703	NW_023666052.1	6270025	6274311	-	3365	protein_coding	zinc finger protein 703 && Q9H7S9.1 RecName: Full=Zinc finger protein 703; AltName: Full=Zinc finger elbow-related proline domain protein 1 && PF12402:NocA-like zinc-finger protein 1	-
119624402	103.622	84.6921	90.0147	143.261	129.225	150.969	92.7764	141.152	-0.603841	0.00749743	0.246571	LOC119624402	NW_023666038.1	94258839	94259604	+	766	protein_coding	39S ribosomal protein L40, mitochondrial && Q9NQ50.1 RecName: Full=39S ribosomal protein L40, mitochondrial; Short=L40mt; Short=MRP-L40; AltName: Full=Nuclear localization signal-containing protein deleted in velocardiofacial syndrome; AltName: Full=Up-regulated in metastasis; Flags: Precursor && PF09812:Mitochondrial ribosomal protein L28	-
103216103	91.8915	56.1212	52.9498	157.88	98.9805	94.2289	66.9875	117.03	-0.802288	0.00752378	0.246904	LOC103216103	NW_023666048.1	24243531	24244463	+	933	protein_coding	40S ribosomal protein S2-like && P15880.2 RecName: Full=40S ribosomal protein S2; AltName: Full=40S ribosomal protein S4; AltName: Full=Protein LLRep3 && PF03719:Ribosomal protein S5, C-terminal domain|PF00333:Ribosomal protein S5, N-terminal domain	-
103222704	2105.68	1829.55	1821.47	2520.23	2194.07	2399.29	1918.9	2371.2	-0.305067	0.00761879	0.249483	TGIF1	NW_023666050.1	37556250	37562610	+	1641	protein_coding	TGFB induced factor homeobox 1 && Q15583.3 RecName: Full=Homeobox protein TGIF1; AltName: Full=5'-TG-3'-interacting factor 1 && PF05920:Homeobox KN domain	Coprinus_mating
103239307	1314.83	1594.86	1598.03	1240.62	1196.93	1167.22	1502.57	1201.59	0.322215	0.00764563	0.249716	CLIP1	NW_023666037.1	127581928	127709244	+	9276	protein_coding	CAP-Gly domain containing linker protein 1, transcript variant X5 && P30622.2 RecName: Full=CAP-Gly domain-containing linker protein 1; AltName: Full=Cytoplasmic linker protein 1; AltName: Full=Cytoplasmic linker protein 170 alpha-2; Short=CLIP-170; AltName: Full=Reed-Sternberg intermediate filament-associated protein; AltName: Full=Restin && PF16641:CLIP1 zinc knuckle|PF01302:CAP-Gly domain	-
119623665	14.6635	24.4893	13.767	42.881	37.5759	38.5021	17.6399	39.653	-1.16821	0.00765878	0.249716	LOC119623665	NW_023668996.1	318	5749	-	885	protein_coding	troponin T, slow skeletal muscle-like, transcript variant X4 && P13789.3 RecName: Full=Troponin T, cardiac muscle; Short=TnTc; AltName: Full=Cardiac muscle troponin T; Short=cTnT && PF00992:Troponin	-
119628004	1.95514	1.02039	3.17699	14.6185	11.9143	9.11892	2.05084	11.8839	-2.54175	0.00771496	1	LOC119628004	NW_023666048.1	92769520	92769915	+	396	protein_coding	60S ribosomal protein L39 && P62893.2 RecName: Full=60S ribosomal protein L39 >P62891.2 RecName: Full=60S ribosomal protein L39 >P62892.2 RecName: Full=60S ribosomal protein L39 >Q3T051.3 RecName: Full=60S ribosomal protein L39 && PF00832:Ribosomal L39 protein	-
119625802	383.207	261.219	285.929	498.979	414.252	382.995	310.118	432.075	-0.4777	0.00772358	0.251289	RPL39L	NW_023666041.1	54880086	54899943	-	861	protein_coding	ribosomal protein L39 like, transcript variant X1 && Q96EH5.3 RecName: Full=60S ribosomal protein L39-like; AltName: Full=60S ribosomal protein L39-2 && PF00832:Ribosomal L39 protein	-
103220794	582.631	729.576	613.159	499.953	507.733	480.263	641.789	495.983	0.371508	0.00776616	0.252135	LPIN1	NW_023666045.1	16446229	16526834	+	9825	protein_coding	lipin 1, transcript variant X3 && Q14693.2 RecName: Full=Phosphatidate phosphatase LPIN1; AltName: Full=Lipin-1 && PF04571:lipin, N-terminal conserved region|PF16876:Lipin/Ned1/Smp2 multi-domain protein middle domain|PF08235:LNS2 (Lipin/Ned1/Smp2)	-
103233969	645.196	488.765	483.962	700.714	765.266	664.668	539.307	710.216	-0.396773	0.00783602	0.25386	CUNH11orf98	NW_023666038.1	108575449	108577935	+	680	protein_coding	chromosome unknown C11orf98 homolog && E9PRG8.1 RecName: Full=Uncharacterized protein C11orf98 && -	-
103241761	708.738	592.844	631.162	971.644	777.18	762.95	644.248	837.258	-0.377769	0.00788633	0.254947	UBE2E1	NW_023666041.1	41607680	41690874	+	2181	protein_coding	ubiquitin conjugating enzyme E2 E1, transcript variant X2 && P52482.1 RecName: Full=Ubiquitin-conjugating enzyme E2 E1; AltName: Full=(E3-independent) E2 ubiquitin-conjugating enzyme E1; AltName: Full=E2 ubiquitin-conjugating enzyme E1; AltName: Full=UbcM3; AltName: Full=Ubiquitin carrier protein E1; AltName: Full=Ubiquitin-protein ligase E1 && PF00179:Ubiquitin-conjugating enzyme	UQ_con
103220266	1839.79	2169.34	2254.6	1840.96	1577.27	1574.53	2087.91	1664.26	0.327035	0.00792162	0.255544	PSME4	NW_023666045.1	58594269	58700839	-	7865	protein_coding	proteasome activator subunit 4, transcript variant X2 && Q14997.2 RecName: Full=Proteasome activator complex subunit 4; AltName: Full=Proteasome activator PA200 && PF16507:Proteasome-substrate-size regulator, mid region|PF11919:Domain of unknown function (DUF3437)	-
novel.589	370.499	372.441	317.699	243.642	252.95	290.792	353.546	262.462	0.430818	0.00800182	0.257584	-	NW_023666047.1	931926	936520	-	3822	-	- && - && -	-
novel.315	19.5514	3.06116	14.826	2.9237	0.916486	2.02643	12.4795	1.95554	2.6838	0.00804826	1	-	NW_023666040.1	56710617	56711576	-	554	-	- && - && -	-
103225683	552.327	546.927	505.142	361.565	452.744	415.418	534.798	409.909	0.383478	0.0080609	0.258549	PHF13	NW_023666054.1	29165887	29177029	-	3640	protein_coding	PHD finger protein 13 && Q86YI8.2 RecName: Full=PHD finger protein 13; AltName: Full=Survival time-associated PHD finger protein in ovarian cancer 1; Short=SPOC1 && PF00628:PHD-finger	PHD
103217587	979.524	1349.97	1316.33	1062.28	842.251	864.271	1215.28	922.934	0.396786	0.00806582	0.258549	LTN1	NW_023666071.1	5812025	5879459	+	7893	protein_coding	listerin E3 ubiquitin protein ligase 1, transcript variant X1 && O94822.6 RecName: Full=E3 ubiquitin-protein ligase listerin; AltName: Full=RING finger protein 160; AltName: Full=Zinc finger protein 294 && PF13639:Ring finger domain	-
103214800	1128.12	952.02	978.513	827.408	795.51	819.69	1019.55	814.203	0.324825	0.00823276	0.262724	ANKRD10	NW_023666046.1	45862635	45899111	-	3060	protein_coding	ankyrin repeat domain 10, transcript variant X2 && Q9NXR5.2 RecName: Full=Ankyrin repeat domain-containing protein 10 && PF13857:Ankyrin repeats (many copies)|PF13637:Ankyrin repeats (many copies)	-
103226038	909.139	662.231	745.534	1208.46	932.067	929.117	772.301	1023.22	-0.405505	0.00824332	0.262724	MRPS17	NW_023666041.1	180032623	180037393	-	1006	protein_coding	mitochondrial ribosomal protein S17, transcript variant X1 && Q9Y2R5.1 RecName: Full=28S ribosomal protein S17, mitochondrial; Short=MRP-S17; Short=S17mt; Flags: Precursor && PF00366:Ribosomal protein S17	-
119622803	654.971	655.088	612.1	475.589	495.819	540.043	640.72	503.817	0.347236	0.00824796	0.262724	LOC119622803	NW_023666107.1	661087	662538	+	862	lncRNA	uncharacterized LOC119622803 && - && -	-
103228997	1150.6	1954.04	1569.43	1248.42	1184.1	1016.25	1558.02	1149.59	0.438286	0.00826955	0.262861	SMG1	NW_023666068.1	12718149	12832084	+	16254	protein_coding	SMG1 nonsense mediated mRNA decay associated PI3K related kinase, transcript variant X3 && Q96Q15.3 RecName: Full=Serine/threonine-protein kinase SMG1; Short=SMG-1; Short=hSMG-1; AltName: Full=61E3.4; AltName: Full=Lambda/iota protein kinase C-interacting protein; Short=Lambda-interacting protein && PF15785:Serine/threonine-protein kinase smg-1|PF00454:Phosphatidylinositol 3- and 4-kinase|PF02260…	PI3_PI4_kinase
119622987	30808.1	83382.9	84937.9	37643.7	22957.1	17281.4	66376.3	25960.7	1.35433	0.00828873	0.262921	LOC119622987	NW_023666253.1	93846	98423	+	4578	pseudogene	- && Q6CQE5.2 RecName: Full=Protein TAR1 && -	-
103224755	752.728	1072.43	962.628	795.247	704.778	583.611	929.261	694.546	0.419477	0.00832964	0.263668	USP24	NW_023666033.1	39403052	39551237	-	12073	protein_coding	ubiquitin specific peptidase 24, transcript variant X2 && Q9UPU5.3 RecName: Full=Ubiquitin carboxyl-terminal hydrolase 24; AltName: Full=Deubiquitinating enzyme 24; AltName: Full=Ubiquitin thioesterase 24; AltName: Full=Ubiquitin-specific-processing protease 24 && PF00443:Ubiquitin carboxyl-terminal hydrolase	UCH
103226512	100.69	58.162	69.8938	143.261	104.479	126.652	76.2485	124.798	-0.708058	0.008365	0.264236	LOC103226512	NW_023666042.1	52448303	52449098	-	796	transcribed_pseudogene	40S ribosomal protein S3-like && P23396.2 RecName: Full=40S ribosomal protein S3 >Q3T169.1 RecName: Full=40S ribosomal protein S3 >Q0Z8U2.1 RecName: Full=40S ribosomal protein S3 && PF00189:Ribosomal protein S3, C-terminal domain	-
103227400	1714.66	2313.22	2106.34	1682.1	1595.6	1582.64	2044.74	1620.12	0.335656	0.00842437	0.265463	NUP205	NW_023666072.1	1126868	1219817	+	6416	protein_coding	nucleoporin 205, transcript variant X1 && Q92621.3 RecName: Full=Nuclear pore complex protein Nup205; AltName: Full=205 kDa nucleoporin; AltName: Full=Nucleoporin Nup205 && PF11894:Nuclear pore complex scaffold, nucleoporins 186/192/205	-
103246944	856.351	672.435	732.826	952.153	916.486	1008.15	753.87	958.929	-0.346573	0.00843877	0.265463	TMEM230	NW_023666071.1	11566489	11579581	-	2029	protein_coding	transmembrane protein 230, transcript variant X1 && Q96A57.1 RecName: Full=Transmembrane protein 230 && PF13900:Putative domain of unknown function|PF05915:Eukaryotic protein of unknown function (DUF872)	-
103220209	4.88785	5.10193	3.17699	22.4151	18.3297	10.1321	4.38892	16.959	-1.94847	0.00853618	1	LOC103220209	NW_023666045.1	65519685	65520122	+	438	protein_coding	activated RNA polymerase II transcriptional coactivator p15-like && P11031.3 RecName: Full=Activated RNA polymerase II transcriptional coactivator p15; AltName: Full=Positive cofactor 4; Short=PC4; AltName: Full=SUB1 homolog; AltName: Full=Single-stranded DNA-binding protein p9; AltName: Full=p14 && PF02229:Transcriptional Coactivator p15 (PC4)	-
103223568	37.1476	24.4893	43.4189	11.6948	16.4968	16.2114	35.0186	14.801	1.24122	0.00858878	0.269624	ODF3B	NW_023666045.1	92338139	92341061	+	2093	protein_coding	outer dense fiber of sperm tails 3B, transcript variant X2 && A8MYP8.1 RecName: Full=Outer dense fiber protein 3B; AltName: Full=Outer dense fiber protein 3-like protein 3 && -	-
103233041	6.84299	2.04077	1.059	19.4914	16.4968	10.1321	3.31425	15.3734	-2.19864	0.00867719	1	LOC103233041	NW_023666047.1	33800743	33802240	-	460	protein_coding	metallothionein-1A-like && - && PF00131:Metallothionein	-
103231831	5799.92	7376.37	6929.02	5923.42	5074.59	5179.55	6701.77	5392.52	0.31355	0.0087071	0.272775	USP9X	NW_023666076.1	3448010	3595885	+	12933	protein_coding	ubiquitin specific peptidase 9 X-linked, transcript variant X2 && Q93008.3 RecName: Full=Probable ubiquitin carboxyl-terminal hydrolase FAF-X; AltName: Full=Deubiquitinating enzyme FAF-X; AltName: Full=Fat facets in mammals; Short=hFAM; AltName: Full=Fat facets protein-related, X-linked; AltName: Full=Ubiquitin thioesterase FAF-X; AltName: Full=Ubiquitin-specific protease 9, X chromosome; AltName…	UCH
103221725	519.089	570.396	669.286	498.979	376.676	447.841	586.257	441.165	0.410282	0.00892035	0.278517	MIER3	NW_023666049.1	2036468	2069711	-	5265	protein_coding	MIER family member 3, transcript variant X4 && Q4R3R9.1 RecName: Full=Mesoderm induction early response protein 3; Short=Mi-er3 && PF01448:ELM2 domain|PF00249:Myb-like DNA-binding domain	ELM2
103228048	527.887	436.725	553.855	943.382	559.973	619.074	506.156	707.476	-0.482962	0.00892708	0.278517	LSM3	NW_023666041.1	116354553	116374034	-	758	protein_coding	LSM3 homolog, U6 small nuclear RNA and mRNA degradation associated && P62311.2 RecName: Full=U6 snRNA-associated Sm-like protein LSm3 >P62310.2 RecName: Full=U6 snRNA-associated Sm-like protein LSm3 >Q32PE9.3 RecName: Full=U6 snRNA-associated Sm-like protein LSm3 && PF01423:LSM domain	LSM
103243054	4221.14	3362.17	3772.15	5248.05	4306.57	4592.9	3785.15	4715.84	-0.317063	0.00898932	0.279199	SUMO2	NW_023666077.1	17253281	17269592	+	1058	protein_coding	small ubiquitin like modifier 2, transcript variant X1 && P61958.1 RecName: Full=Small ubiquitin-related modifier 2; Short=SUMO-2; AltName: Full=MIF2 suppressor; AltName: Full=SMT3 homolog 2; AltName: Full=Sentrin-2; AltName: Full=Ubiquitin-like protein SMT3A; Short=Smt3A; Flags: Precursor >P61959.1 RecName: Full=Small ubiquitin-related modifier 2; Short=SUMO-2; AltName: Full=SMT3 homolog 2; AltN…	-
103219116	404.714	231.628	290.165	534.063	350.098	465.065	308.836	449.742	-0.540983	0.00899059	0.279199	MRPL50	NW_023666035.1	4503857	4511616	-	1055	protein_coding	mitochondrial ribosomal protein L50 && Q8N5N7.2 RecName: Full=39S ribosomal protein L50, mitochondrial; Short=L50mt; Short=MRP-L50 && PF10501:Ribosomal subunit 39S	-
103218065	9768.85	8112.07	8300.42	11907.3	9922.8	10444.2	8727.11	10758.1	-0.30179	0.00900404	0.279199	PTMA	NW_023666040.1	81712038	81716974	-	1215	protein_coding	prothymosin alpha, transcript variant X1 && P06454.2 RecName: Full=Prothymosin alpha; Contains: RecName: Full=Prothymosin alpha, N-terminally processed; Contains: RecName: Full=Thymosin alpha-1 && -	-
119623490	3.91028	4.08155	11.649	92.5839	3.66595	80.0439	6.54693	58.7646	-3.16856	0.00912614	0.281873	LOC119623490	NW_023667611.1	1090	4077	+	1020	lncRNA	uncharacterized LOC119623490 && Q5R7C9.1 RecName: Full=Aldo-keto reductase family 1 member C3 homolog; AltName: Full=17-beta-hydroxysteroid dehydrogenase type 5; Short=17-beta-HSD 5; AltName: Full=3-alpha-hydroxysteroid dehydrogenase type 2; Short=3-alpha-HSD type 2; AltName: Full=Indanol dehydrogenase; AltName: Full=Prostaglandin F synthase; Short=PGFS; AltName: Full=Testosterone 17-beta-dehydro…	-
103218578	792.809	665.292	759.301	1082.74	834.919	931.143	739.134	949.602	-0.361159	0.00912953	0.281873	GABARAPL1	NW_023666089.1	2162836	2174383	+	2171	protein_coding	GABA type A receptor associated protein like 1, transcript variant X2 && P60518.1 RecName: Full=Gamma-aminobutyric acid receptor-associated protein-like 1; AltName: Full=GABA(A) receptor-associated protein-like 1; AltName: Full=Glandular epithelial cell protein 1; Short=GEC-1; Flags: Precursor >Q8R3R8.2 RecName: Full=Gamma-aminobutyric acid receptor-associated protein-like 1; AltName: Full=GABA(A…	-
103225019	121.219	76.529	101.664	37.0336	64.154	70.925	99.8038	57.3709	0.799656	0.00914594	0.281873	CITED4	NW_023666033.1	24818646	24820500	-	1855	protein_coding	Cbp/p300 interacting transactivator with Glu/Asp rich carboxy-terminal domain 4 && Q96RK1.1 RecName: Full=Cbp/p300-interacting transactivator 4; AltName: Full=MSG1-related protein 2; Short=MRG-2 && PF04487:CITED	-
103214832	86.0261	72.4474	57.1858	33.1353	46.7408	40.5286	71.8865	40.1349	0.841024	0.0091758	0.282221	F10	NW_023666046.1	48141434	48190001	+	1586	protein_coding	coagulation factor X && P00742.2 RecName: Full=Coagulation factor X; AltName: Full=Stuart factor; AltName: Full=Stuart-Prower factor; Contains: RecName: Full=Factor X light chain; Contains: RecName: Full=Factor X heavy chain; Contains: RecName: Full=Activated factor Xa heavy chain; Flags: Precursor && PF00089:Trypsin|PF00594:Vitamin K-dependent carboxylation/gamma-carboxyglutamic (GLA) domain|PF0…	Trypsin
103225014	918.915	909.164	902.265	513.597	800.093	741.673	910.115	685.121	0.409454	0.00919638	0.282282	FOXO6	NW_023666033.1	25329970	25352600	+	3478	protein_coding	forkhead box O6, transcript variant X2 && Q70KY4.1 RecName: Full=Forkhead box protein O6 && PF00250:Forkhead domain|PF16676:Transactivation domain of FOXO protein family|PF16675:KIX-binding domain of forkhead box O, CR2	Fork_head
103247046	128.062	127.548	120.726	61.3978	90.7322	89.1628	125.445	80.4309	0.641006	0.00932365	0.285612	LOC103247046	NW_023666071.1	18087773	18167086	-	2083	protein_coding	PHD finger protein 20-like && Q9BVI0.2 RecName: Full=PHD finger protein 20; AltName: Full=Glioma-expressed antigen 2; AltName: Full=Hepatocellular carcinoma-associated antigen 58; AltName: Full=Novel zinc finger protein; AltName: Full=Transcription factor TZP && PF12618:Protein of unknown function (DUF3776)	-
103245926	70.385	59.1824	51.8908	113.05	96.2311	87.1364	60.4861	98.8058	-0.706536	0.00935581	0.28602	LOC103245926	NW_023666048.1	90680000	90681686	+	1687	protein_coding	60S ribosomal protein L38-like && P63174.2 RecName: Full=60S ribosomal protein L38 >P63173.2 RecName: Full=60S ribosomal protein L38 >Q32PB9.4 RecName: Full=60S ribosomal protein L38 && PF01781:Ribosomal L38e protein family	-
novel.606	327.486	259.178	327.23	491.182	376.676	375.902	304.631	414.587	-0.444484	0.00949992	0.289843	-	NW_023666047.1	81269252	81292440	-	3289	-	- && P0CF97.1 RecName: Full=Protein FAM200B && -	-
103216607	300.114	251.015	270.044	387.878	346.432	355.638	273.724	363.316	-0.407911	0.00972015	0.295968	RGS10	NW_023666048.1	73560439	73602441	-	970	protein_coding	regulator of G protein signaling 10, transcript variant X2 && Q2KHW7.1 RecName: Full=Regulator of G-protein signaling 10; Short=RGS10 && PF00615:Regulator of G protein signaling domain	RGS
119622581	51.8112	44.897	43.4189	100.38	58.6551	86.1232	46.709	81.7196	-0.804272	0.0097768	0.296974	LOC119622581	NW_023666086.1	2004675	2050017	-	2107	lncRNA	uncharacterized LOC119622581, transcript variant X2 && - && -	-
103219288	1122.25	764.269	890.616	1365.37	1053.96	1241.19	925.712	1220.17	-0.397932	0.00979227	0.296974	CHMP5	NW_023666038.1	43883297	43900003	-	1516	protein_coding	charged multivesicular body protein 5 && Q9NZZ3.1 RecName: Full=Charged multivesicular body protein 5; AltName: Full=Chromatin-modifying protein 5; AltName: Full=SNF7 domain-containing protein 2; AltName: Full=Vacuolar protein sorting-associated protein 60; Short=Vps60; Short=hVps60 >Q5RBR3.1 RecName: Full=Charged multivesicular body protein 5; AltName: Full=Chromatin-modifying protein 5 && PF033…	ESCRT-III
103246730	51.8112	67.3455	31.7699	26.3133	21.9957	25.3303	50.3089	24.5464	1.03781	0.00989232	0.29941	FBXO24	NW_023666070.1	3673512	3692831	+	2559	protein_coding	F-box protein 24, transcript variant X3 && Q4R327.1 RecName: Full=F-box only protein 24 && PF12937:F-box-like|PF00415:Regulator of chromosome condensation (RCC1) repeat	-
103244189	1084.12	953.041	1144.78	1590.49	1174.02	1311.1	1060.65	1358.54	-0.357009	0.00994613	0.300394	PMAIP1	NW_023666060.1	5737434	5741800	+	2303	protein_coding	phorbol-12-myristate-13-acetate-induced protein 1, transcript variant X1 && Q13794.1 RecName: Full=Phorbol-12-myristate-13-acetate-induced protein 1; Short=PMA-induced protein 1; AltName: Full=Immediate-early-response protein APR; AltName: Full=Protein Noxa && PF15150:Phorbol-12-myristate-13-acetate-induced	-
103245588	41.0579	22.4485	14.826	63.3469	56.8222	43.5682	26.1108	54.5791	-1.05879	0.00996436	0.300394	CUNH15orf65	NW_023666048.1	113240904	113246019	+	771	protein_coding	chromosome unknown C15orf65 homolog && H3BRN8.1 RecName: Full=Uncharacterized protein C15orf65 && PF14892:Domain of unknown function (DUF4490)	-
103233240	78.2055	52.0397	64.5988	45.8047	32.9935	25.3303	64.948	34.7095	0.903685	0.00999799	0.300719	ESRP2	NW_023666047.1	21921459	21930389	+	5301	protein_coding	epithelial splicing regulatory protein 2, transcript variant X5 && Q9H6T0.1 RecName: Full=Epithelial splicing regulatory protein 2; AltName: Full=RNA-binding motif protein 35B; AltName: Full=RNA-binding protein 35B && PF14259:RNA recognition motif (a.k.a. RRM, RBD, or RNP domain)	-
103243433	119.263	297.953	243.569	148.134	122.809	137.797	220.262	136.247	0.692385	0.0100147	0.300719	KLHL11	NW_023666077.1	35222630	35235028	+	2455	protein_coding	kelch like family member 11 && Q9NVR0.1 RecName: Full=Kelch-like protein 11; Flags: Precursor && PF00651:BTB/POZ domain|PF07707:BTB And C-terminal Kelch	BACK
103232375	442.839	517.336	517.849	438.556	345.515	328.281	492.675	370.784	0.409684	0.0100368	0.300786	ZMAT1	NW_023666065.1	15112780	15161145	-	12036	protein_coding	zinc finger matrin-type 1, transcript variant X2 && Q5H9K5.1 RecName: Full=Zinc finger matrin-type protein 1 && PF12874:Zinc-finger of C2H2 type	-
103224388	1170.15	1259.16	1264.44	1053.51	928.401	1020.31	1231.25	1000.74	0.299174	0.0101619	0.302596	DPYD	NW_023666035.1	55476	898213	-	4864	protein_coding	dihydropyrimidine dehydrogenase, transcript variant X3 && Q12882.2 RecName: Full=Dihydropyrimidine dehydrogenase [NADP(+)]; Short=DHPDHase; Short=DPD; AltName: Full=Dihydrothymine dehydrogenase; AltName: Full=Dihydrouracil dehydrogenase; Flags: Precursor && PF07992:Pyridine nucleotide-disulphide oxidoreductase|PF14697:4Fe-4S dicluster domain|PF01180:Dihydroorotate dehydrogenase|PF14691:Dihydropry…	DHO_dh
103216616	1131.05	1262.22	1222.08	1032.07	939.399	968.632	1205.12	980.033	0.298237	0.0101922	0.302596	LOC103216616	NW_023666048.1	73960612	74010649	+	4805	protein_coding	SEC23 interacting protein, transcript variant X1 && Q9Y6Y8.1 RecName: Full=SEC23-interacting protein; AltName: Full=p125 && PF00536:SAM domain (Sterile alpha motif)|PF02862:DDHD domain	SAM_1
103243812	1281.59	1506.09	1375.64	1265.96	1006.3	1028.41	1387.77	1100.23	0.334976	0.0102064	0.302596	TAOK1	NW_023666075.1	6780705	6950118	-	10655	protein_coding	TAO kinase 1 && Q7L7X3.1 RecName: Full=Serine/threonine-protein kinase TAO1; AltName: Full=Kinase from chicken homolog B; Short=hKFC-B; AltName: Full=MARK Kinase; Short=MARKK; AltName: Full=Prostate-derived sterile 20-like kinase 2; Short=PSK-2; Short=PSK2; Short=Prostate-derived STE20-like kinase 2; AltName: Full=Thousand and one amino acid protein kinase 1; Short=TAOK1; Short=hTAOK1 && PF00069:…	Pkinase
103229959	484.874	496.928	475.49	345.972	413.335	369.823	485.764	376.377	0.367583	0.0102487	0.302596	ARHGAP17	NW_023666068.1	6993921	7091716	+	6214	protein_coding	Rho GTPase activating protein 17, transcript variant X1 && Q68EM7.1 RecName: Full=Rho GTPase-activating protein 17; AltName: Full=Rho-type GTPase-activating protein 17; AltName: Full=RhoGAP interacting with CIP4 homologs protein 1; Short=RICH-1 && PF00620:RhoGAP domain|PF03114:BAR domain	RhoGAP
103229250	2369.63	2124.44	2277.9	2939.3	2610.15	2655.63	2257.32	2735.03	-0.276864	0.0102697	0.302596	SRSF5	NW_023666053.1	35235478	35241387	+	2653	protein_coding	serine and arginine rich splicing factor 5, transcript variant X1 && Q13243.1 RecName: Full=Serine/arginine-rich splicing factor 5; AltName: Full=Delayed-early protein HRS; AltName: Full=Pre-mRNA-splicing factor SRP40; AltName: Full=Splicing factor, arginine/serine-rich 5 && PF00076:RNA recognition motif. (a.k.a. RRM, RBD, or RNP domain)|PF13900:Putative domain of unknown function	RRM_1
103229202	0	0	0	12.6694	1.83297	1.01321	0	5.17186	-4.7866	0.0102701	1	LOC103229202	NW_023666053.1	32667891	32669588	+	1502	pseudogene	- && Q6AYL5.1 RecName: Full=Splicing factor 3B subunit 4 >Q8QZY9.1 RecName: Full=Splicing factor 3B subunit 4 && PF00076:RNA recognition motif. (a.k.a. RRM, RBD, or RNP domain)	RRM_1
103243855	1846.63	2208.12	2379.57	1836.09	1701	1625.19	2144.77	1720.76	0.317532	0.0102709	0.302596	BRCA1	NW_023666077.1	33932799	34042352	+	7476	protein_coding	BRCA1 DNA repair associated, transcript variant X10 && Q6J6I9.1 RecName: Full=Breast cancer type 1 susceptibility protein homolog; AltName: Full=RING-type E3 ubiquitin transferase BRCA1 && PF12820:Serine-rich domain associated with BRCT|PF00533:BRCA1 C Terminus (BRCT) domain|PF00097:Zinc finger, C3HC4 type (RING finger)	zf-C3HC4
103230781	933.579	914.266	1007.11	816.688	724.024	758.897	951.65	766.536	0.312098	0.0102729	0.302596	TARBP1	NW_023666055.1	73587013	73673460	-	6841	protein_coding	TAR (HIV-1) RNA binding protein 1, transcript variant X3 && Q13395.1 RecName: Full=Probable methyltransferase TARBP1; AltName: Full=TAR RNA-binding protein 1; AltName: Full=TAR RNA-binding protein of 185 kDa; Short=TRP-185 && PF00588:SpoU rRNA Methylase family|PF04218:CENP-B N-terminal DNA-binding domain	SpoU_methylase
103244020	945.31	697.944	796.366	1120.75	1103.45	923.038	813.206	1049.08	-0.367364	0.0102895	0.302596	LOC103244020	NW_023666060.1	26014873	26015397	-	525	protein_coding	60S ribosomal protein L23 && Q5REU2.1 RecName: Full=60S ribosomal protein L23 && PF00238:Ribosomal protein L14p/L23e	-
103235052	71.3626	56.1212	70.9528	39.9573	35.743	36.4757	66.1455	37.392	0.823251	0.0102963	0.302596	ADM5	NW_023666073.1	22809916	22810728	+	614	protein_coding	adrenomedullin 5 (putative) && C9JUS6.1 RecName: Full=Putative adrenomedullin-5-like protein; Flags: Precursor && -	-
103220239	1000.05	1283.65	1413.76	1062.28	902.739	888.589	1232.49	951.202	0.373408	0.0102963	0.302596	CCDC88A	NW_023666045.1	60105043	60235398	-	12969	protein_coding	coiled-coil domain containing 88A, transcript variant X10 && Q3V6T2.2 RecName: Full=Girdin; AltName: Full=Akt phosphorylation enhancer; Short=APE; AltName: Full=Coiled-coil domain-containing protein 88A; AltName: Full=G alpha-interacting vesicle-associated protein; Short=GIV; AltName: Full=Girders of actin filament; AltName: Full=Hook-related protein 1; Short=HkRP1 && PF05622:HOOK protein	-
103239250	2376.47	1565.27	1857.48	2647.9	2571.66	2281.76	1933.07	2500.44	-0.371163	0.0103759	0.304345	COX6A1	NW_023666037.1	129304757	129307460	-	713	protein_coding	cytochrome c oxidase subunit 6A1 && P12074.4 RecName: Full=Cytochrome c oxidase subunit 6A1, mitochondrial; AltName: Full=Cytochrome c oxidase polypeptide VIa-liver; AltName: Full=Cytochrome c oxidase subunit VIA-liver; Short=COX VIa-L; Flags: Precursor && PF02046:Cytochrome c oxidase subunit VIa	-
103238036	637.375	741.821	818.605	649.062	563.639	423.523	732.6	545.408	0.424888	0.0104263	0.305237	ANKRD26	NW_023666051.1	32583455	32705943	-	9016	protein_coding	ankyrin repeat domain 26, transcript variant X4 && Q9UPS8.3 RecName: Full=Ankyrin repeat domain-containing protein 26 && PF12001:Domain of unknown function (DUF3496)|PF14915:CCDC144C protein coiled-coil region|PF12796:Ankyrin repeats (3 copies)	-
103238637	233.639	311.218	289.106	221.227	193.379	189.471	277.988	201.359	0.464633	0.0106191	0.310283	SRGAP1	NW_023666037.1	185950136	186257801	-	8672	protein_coding	SLIT-ROBO Rho GTPase activating protein 1, transcript variant X2 && Q7Z6B7.1 RecName: Full=SLIT-ROBO Rho GTPase-activating protein 1; Short=srGAP1; AltName: Full=Rho GTPase-activating protein 13 && PF13900:Putative domain of unknown function|PF00611:Fes/CIP4, and EFC/F-BAR homology domain|PF00018:SH3 domain|PF00620:RhoGAP domain	RhoGAP
103222824	597.295	880.593	846.139	653.935	582.885	494.448	774.676	577.09	0.424123	0.0107376	0.313143	CEP192	NW_023666050.1	46540371	46685379	+	8513	protein_coding	centrosomal protein 192, transcript variant X2 && Q8TEP8.2 RecName: Full=Centrosomal protein of 192 kDa; Short=Cep192 && -	-
103231188	483.897	536.723	553.855	426.861	386.757	416.431	524.825	410.016	0.356115	0.0107725	0.313434	BLM	NW_023666059.1	37540996	37654124	+	5304	protein_coding	BLM RecQ like helicase, transcript variant X1 && P54132.1 RecName: Full=Bloom syndrome protein; AltName: Full=DNA helicase, RecQ-like type 2; Short=RecQ2; AltName: Full=RecQ protein-like 3 && PF16202:N-terminal region of Bloom syndrome protein|PF08072:BDHCT (NUC031) domain|PF00570:HRDC domain|PF00270:DEAD/DEAH box helicase|PF16124:RecQ zinc-binding|PF16204:BDHCT-box associated domain on Bloom syn…	DEAD
103228439	126.106	163.262	154.614	225.125	219.04	185.418	147.994	209.861	-0.505383	0.0107889	0.313434	LOC103228439	NW_023666041.1	87117052	87118747	+	1696	protein_coding	mortality factor 4-like protein 1 && Q6AYU1.1 RecName: Full=Mortality factor 4-like protein 1; AltName: Full=MORF-related gene 15 protein; AltName: Full=Transcription factor-like protein MRG15 && PF05712:MRG|PF11717:RNA binding activity-knot of a chromodomain	-
119625086	947.265	736.719	599.392	1382.91	876.161	921.011	761.125	1060.03	-0.477343	0.0108287	0.313486	LOC119625086	NW_023666033.1	45795785	45796406	+	568	lncRNA	uncharacterized LOC119625086 && - && -	-
103229626	1056.75	1205.08	1053.7	955.076	845	871.364	1105.18	890.48	0.311725	0.0108489	0.313486	DICER1	NW_023666053.1	60107379	60178341	-	10888	protein_coding	dicer 1, ribonuclease III, transcript variant X2 && Q9UPY3.3 RecName: Full=Endoribonuclease Dicer; AltName: Full=Helicase with RNase motif; Short=Helicase MOI && PF00270:DEAD/DEAH box helicase|PF02170:PAZ domain|PF00636:Ribonuclease III domain|PF03368:Dicer dimerisation domain|PF00271:Helicase conserved C-terminal domain	PAZ
103215858	218.976	231.628	209.681	156.905	162.218	160.088	220.095	159.737	0.462475	0.0108576	0.313486	LOC103215858	NW_023666048.1	4531202	4572969	-	4269	protein_coding	arf-GAP with GTPase, ANK repeat and PH domain-containing protein 5-like && A6NIR3.2 RecName: Full=Arf-GAP with GTPase, ANK repeat and PH domain-containing protein 5; Short=AGAP-5; AltName: Full=Centaurin-gamma-like family member 2 && PF01412:Putative GTPase activating protein for Arf|PF08142:AARP2CN (NUC121) domain	-
103225023	1218.05	1736.7	1556.73	1314.69	1019.13	1139.87	1503.82	1157.9	0.377103	0.0108732	0.313486	LOC103225023	NW_023666049.1	39417543	39519028	+	12120	protein_coding	leucyl and cystinyl aminopeptidase && Q9UIQ6.3 RecName: Full=Leucyl-cystinyl aminopeptidase; Short=Cystinyl aminopeptidase; AltName: Full=Insulin-regulated membrane aminopeptidase; AltName: Full=Insulin-responsive aminopeptidase; Short=IRAP; AltName: Full=Oxytocinase; Short=OTase; AltName: Full=Placental leucine aminopeptidase; Short=P-LAP; Contains: RecName: Full=Leucyl-cystinyl aminopeptidase, …	-
103227739	1103.68	818.35	932.976	1389.73	1088.79	1198.63	951.667	1225.72	-0.364688	0.0108988	0.31363	SPCS1	NW_023666041.1	152819937	152822128	-	935	protein_coding	signal peptidase complex subunit 1 && Q9D958.3 RecName: Full=Signal peptidase complex subunit 1; AltName: Full=Microsomal signal peptidase 12 kDa subunit; Short=SPase 12 kDa subunit && PF06645:Microsomal signal peptidase 12 kDa subunit (SPC12)	-
103228139	699.94	767.331	779.422	653.935	524.23	591.717	748.897	589.961	0.344338	0.0109646	0.314926	ZNF148	NW_023666041.1	110703025	110849458	-	8967	protein_coding	zinc finger protein 148, transcript variant X1 && Q9UQR1.2 RecName: Full=Zinc finger protein 148; AltName: Full=Transcription factor ZBP-89; AltName: Full=Zinc finger DNA-binding protein 89 && -	-
119625895	2704.93	1879.55	1735.7	1315.67	1755.99	1666.74	2106.73	1579.46	0.415725	0.0109923	0.315125	LOC119625895	NW_023666041.1	156301032	156301992	-	961	protein_coding	40S ribosomal protein S2-like && P15880.2 RecName: Full=40S ribosomal protein S2; AltName: Full=40S ribosomal protein S4; AltName: Full=Protein LLRep3 && PF00333:Ribosomal protein S5, N-terminal domain|PF03719:Ribosomal protein S5, C-terminal domain	-
103245697	159.344	111.222	135.552	240.718	169.55	187.445	135.373	199.238	-0.556335	0.0110371	0.315816	CUNH15orf48	NW_023666048.1	103279026	103281987	+	977	protein_coding	chromosome unknown C15orf48 homolog, transcript variant X2 && Q9C002.1 RecName: Full=Normal mucosa of esophagus-specific gene 1 protein; AltName: Full=Protein FOAP-11 && PF06522:NADH-ubiquinone reductase complex 1 MLRQ subunit	-
119621748	13.686	21.4281	13.767	34.1099	39.4089	34.4493	16.2937	35.9894	-1.14419	0.0112122	0.320221	LOC119621748	NW_023666073.1	16821411	16822512	+	287	lncRNA	uncharacterized LOC119621748 && - && -	-
103246750	856.351	661.21	776.245	973.593	963.227	950.395	764.602	962.405	-0.331727	0.0112441	0.320529	LAMTOR4	NW_023666070.1	3359144	3364110	+	686	protein_coding	late endosomal/lysosomal adaptor, MAPK and MTOR activator 4, transcript variant X2 && Q5R483.1 RecName: Full=Ragulator complex protein LAMTOR4; AltName: Full=Late endosomal/lysosomal adaptor and MAPK and MTOR activator 4; Contains: RecName: Full=Ragulator complex protein LAMTOR4, N-terminally processed >Q0VGL1.1 RecName: Full=Ragulator complex protein LAMTOR4; AltName: Full=Late endosomal/lysosom…	-
103218913	234.617	284.688	265.808	212.456	187.88	171.233	261.704	190.523	0.457246	0.011304	0.321634	CNTRL	NW_023666035.1	24514094	24612999	+	11891	protein_coding	centriolin, transcript variant X4 && Q7Z7A1.2 RecName: Full=Centriolin; AltName: Full=Centrosomal protein 1; AltName: Full=Centrosomal protein of 110 kDa; Short=Cep110 && PF14580:Leucine-rich repeat	-
103231177	1151.58	1222.42	1391.52	1090.54	866.08	1029.43	1255.17	995.349	0.334715	0.0113813	0.322825	PRC1	NW_023666059.1	37831004	37859903	-	3250	protein_coding	protein regulator of cytokinesis 1, transcript variant X4 && O43663.2 RecName: Full=Protein regulator of cytokinesis 1 && PF03999:Microtubule associated protein (MAP65/ASE1 family)	-
103243929	134.905	112.242	181.088	229.998	191.546	202.643	142.745	208.062	-0.544543	0.0113978	0.322825	SDHAF4	NW_023666058.1	10414639	10437421	-	1206	protein_coding	succinate dehydrogenase complex assembly factor 4 && Q5VUM1.1 RecName: Full=Succinate dehydrogenase assembly factor 4, mitochondrial; Short=SDH assembly factor 4; Short=SDHAF4; Flags: Precursor && PF13900:Putative domain of unknown function|PF07896:Protein of unknown function (DUF1674)	-
103223743	15927.5	13240.5	13771.2	16839.6	17690	17073.7	14313.1	17201.1	-0.265144	0.0114096	0.322825	TAGLN2	NW_023666038.1	3083164	3090625	+	1601	protein_coding	transgelin 2, transcript variant X1 && P37802.3 RecName: Full=Transgelin-2; AltName: Full=Epididymis tissue protein Li 7e; AltName: Full=SM22-alpha homolog && PF00307:Calponin homology (CH) domain|PF00402:Calponin family repeat	CH
103220129	465.323	379.584	431.012	665.63	495.819	521.805	425.306	561.085	-0.3993	0.0115371	0.325828	C1D	NW_023666045.1	72896821	72917353	-	1324	protein_coding	C1D nuclear receptor corepressor, transcript variant X1 && Q5RBU4.1 RecName: Full=Nuclear nucleic acid-binding protein C1D && PF04000:Sas10/Utp3/C1D family	-
119625882	6.84299	20.4077	12.708	3.89827	2.74946	2.02643	13.3196	2.89139	2.2	0.0115569	1	LOC119625882	NW_023666041.1	147216098	147219369	-	871	lncRNA	uncharacterized LOC119625882 && - && -	-
novel.379	0	0	0	6.82197	3.66595	3.03964	0	4.50919	-4.58929	0.0116918	1	-	NW_023666041.1	77019528	77021020	-	591	-	- && - && -	-
119622651	309.889	178.568	207.563	330.378	340.016	317.136	232.007	329.177	-0.503571	0.01172	0.330377	LOC119622651	NW_023666088.1	301146	301858	+	713	protein_coding	barrier-to-autointegration factor && O75531.1 RecName: Full=Barrier-to-autointegration factor; AltName: Full=Breakpoint cluster region protein 1; Contains: RecName: Full=Barrier-to-autointegration factor, N-terminally processed >P61283.1 RecName: Full=Barrier-to-autointegration factor; Contains: RecName: Full=Barrier-to-autointegration factor, N-terminally processed >Q5RBU9.1 RecName: Full=Barrie…	-
103236055	760.549	527.54	729.649	1095.41	754.268	863.258	672.579	904.314	-0.426833	0.0117638	0.330575	CISD2	NW_023666037.1	29479400	29500029	+	1646	protein_coding	CDGSH iron sulfur domain 2 && Q8N5K1.1 RecName: Full=CDGSH iron-sulfur domain-containing protein 2; AltName: Full=Endoplasmic reticulum intermembrane small protein; AltName: Full=MitoNEET-related 1 protein; Short=Miner1; AltName: Full=Nutrient-deprivation autophagy factor-1; Short=NAF-1 >Q05B71.1 RecName: Full=CDGSH iron-sulfur domain-containing protein 2 && PF09360:Iron-binding zinc finger CDGSH…	-
novel.714	49.856	39.7951	38.1239	68.2197	69.653	81.0571	42.5917	72.9766	-0.77439	0.0117705	0.330575	-	NW_023666050.1	47905516	47907508	+	1508	-	- && - && -	-
103242190	625.644	596.926	550.678	389.827	488.487	496.475	591.083	458.263	0.367415	0.0120066	0.336584	SMTNL2	NW_023666059.1	17552945	17594913	-	2309	protein_coding	smoothelin like 2 && Q2TAL5.1 RecName: Full=Smoothelin-like protein 2 && PF00307:Calponin homology (CH) domain	CH
103223391	2633.57	2185.67	2388.04	2924.68	2830.11	2969.73	2402.43	2908.17	-0.275476	0.012086	0.338186	SNU13	NW_023666045.1	101189312	101204220	+	2114	protein_coding	small nuclear ribonucleoprotein 13, transcript variant X1 && P55769.3 RecName: Full=NHP2-like protein 1; AltName: Full=High mobility group-like nuclear protein 2 homolog 1; AltName: Full=OTK27; AltName: Full=SNU13 homolog; Short=hSNU13; AltName: Full=U4/U6.U5 small nuclear ribonucleoprotein SNU13; AltName: Full=U4/U6.U5 tri-snRNP 15.5 kDa protein; Contains: RecName: Full=NHP2-like protein 1, N-te…	-
novel.8	14.6635	14.2854	9.53097	23.3896	31.1605	37.4889	12.8266	30.6797	-1.25445	0.0121377	0.338672	-	NW_023666033.1	8908102	8909248	+	877	-	- && Q9NRJ1.1 RecName: Full=Protein MOST-1 && -	-
103233635	642.263	423.46	501.965	634.444	749.686	691.012	522.563	691.714	-0.404207	0.012148	0.338672	LSM7	NW_023666081.1	6588042	6594735	+	525	protein_coding	LSM7 homolog, U6 small nuclear RNA and mRNA degradation associated && Q9UK45.1 RecName: Full=U6 snRNA-associated Sm-like protein LSm7 && PF01423:LSM domain	LSM
103229748	217.998	189.792	201.209	111.101	160.385	154.008	203	141.831	0.517109	0.0121937	0.338882	AMN	NW_023666053.1	68081278	68085885	+	3671	protein_coding	amnion associated transmembrane protein, transcript variant X2 && Q9BXJ7.2 RecName: Full=Protein amnionless; Flags: Precursor && PF14828:Amnionless	-
103242606	159.344	222.444	193.796	274.828	238.286	283.7	191.861	265.605	-0.469317	0.0122001	0.338882	TMEM97	NW_023666075.1	8035869	8043735	-	961	protein_coding	transmembrane protein 97, transcript variant X3 && Q4R8A8.2 RecName: Full=Transmembrane protein 97 && PF10914:Protein of unknown function (DUF2781)	-
103243485	222.886	137.752	142.965	235.845	259.366	232.026	167.868	242.412	-0.528797	0.0122794	0.340461	LOC103243485	NW_023666077.1	36019185	36020298	+	1114	protein_coding	keratin-associated protein 1-3 && Q9BYS1.1 RecName: Full=Keratin-associated protein 1-5; AltName: Full=High sulfur keratin-associated protein 1.5; AltName: Full=Keratin-associated protein 1.5 && PF01500:Keratin, high sulfur B2 protein	-
103238770	8.79812	6.12232	4.23599	22.4151	15.5803	21.2775	6.38548	19.7576	-1.62192	0.0123442	1	LOC103238770	NW_023666037.1	171714074	171714516	-	443	protein_coding	ribosomal biogenesis factor-like && A8YXZ5.2 RecName: Full=Uncharacterized protein C8orf59 homolog >Q8N0T1.4 RecName: Full=Uncharacterized protein C8orf59 && -	-
103243956	2307.06	2472.4	2639.02	3678.99	2583.58	3089.29	2472.83	3117.29	-0.334096	0.0123961	0.343071	PTP4A1	NW_023666058.1	17511518	17545432	-	5039	protein_coding	protein tyrosine phosphatase 4A1, transcript variant X2 && Q78EG7.1 RecName: Full=Protein tyrosine phosphatase type IVA 1; AltName: Full=Protein-tyrosine phosphatase 4a1; AltName: Full=Protein-tyrosine phosphatase of regenerating liver 1; Short=PRL-1; Flags: Precursor >Q63739.1 RecName: Full=Protein tyrosine phosphatase type IVA 1; AltName: Full=Protein-tyrosine phosphatase 4a1; AltName: Full=Pro…	DSPc
119622011	125.129	91.8348	111.195	199.786	175.965	121.586	109.386	165.779	-0.60027	0.0126019	0.347958	LOC119622011	NW_023666076.1	8717191	8717727	-	537	protein_coding	40S ribosomal protein S19-like && P39019.2 RecName: Full=40S ribosomal protein S19 >Q5R8M9.3 RecName: Full=40S ribosomal protein S19 >Q32PD5.3 RecName: Full=40S ribosomal protein S19 && PF01090:Ribosomal protein S19e	-
103238297	298.159	220.403	306.05	365.463	368.428	369.823	274.871	367.904	-0.420628	0.0126184	0.347958	LOC103238297	NW_023666037.1	199770581	199780333	-	676	protein_coding	cytochrome c oxidase assembly protein COX14, transcript variant X1 && Q96I36.1 RecName: Full=Cytochrome c oxidase assembly protein COX14 && PF14880:Cytochrome oxidase c assembly	-
103216648	94.8242	85.7125	101.664	147.16	142.055	126.652	94.0668	138.622	-0.560245	0.0126415	0.347961	PSTK	NW_023666048.1	76963658	76973826	+	1560	protein_coding	phosphoseryl-tRNA kinase && Q8IV42.2 RecName: Full=L-seryl-tRNA(Sec) kinase; AltName: Full=O-phosphoseryl-tRNA(Sec) kinase && PF08433:Chromatin associated protein KTI12	-
103233820	974.637	833.656	977.454	1224.06	1081.45	1141.89	928.582	1149.13	-0.307318	0.0127396	0.349742	LOC103233820	NW_023666038.1	108393324	108397500	+	1798	lncRNA	uncharacterized LOC103233820, transcript variant X2 && - && -	-
103238246	395.916	305.096	297.578	460.971	406.003	453.92	332.863	440.298	-0.402293	0.0127522	0.349742	FKBP11	NW_023666037.1	200978168	200982461	+	1663	protein_coding	FKBP prolyl isomerase 11, transcript variant X1 && Q9NYL4.1 RecName: Full=Peptidyl-prolyl cis-trans isomerase FKBP11; Short=PPIase FKBP11; AltName: Full=19 kDa FK506-binding protein; Short=19 kDa FKBP; Short=FKBP-19; AltName: Full=FK506-binding protein 11; Short=FKBP-11; AltName: Full=Rotamase; Flags: Precursor && PF00254:FKBP-type peptidyl-prolyl cis-trans isomerase	FKBP_C
novel.607	441.861	656.108	567.622	378.132	464.659	405.286	555.197	416.025	0.415463	0.0128113	0.350332	-	NW_023666047.1	88739894	88746403	-	6453	-	- && Q8WTZ3.1 RecName: Full=Zinc finger protein ENSP00000375192 && -	-
103232395	790.854	534.682	587.743	970.67	763.433	798.412	637.76	844.172	-0.403895	0.0128198	0.350332	BEX1	NW_023666065.1	15817116	15818816	-	954	protein_coding	brain expressed X-linked 1 && Q2PG52.1 RecName: Full=Protein BEX1; AltName: Full=Brain-expressed X-linked protein 1 homolog && PF04538:Brain expressed X-linked like family	-
103245734	3257.26	3194.83	3232.06	4025.94	3713.6	3737.75	3228.05	3825.76	-0.245063	0.0128985	0.351849	PDIA3	NW_023666048.1	101691336	101717748	+	2885	protein_coding	protein disulfide isomerase family A member 3 && Q4VIT4.1 RecName: Full=Protein disulfide-isomerase A3; AltName: Full=Endoplasmic reticulum resident protein 57; Short=ER protein 57; Short=ERp57; AltName: Full=Endoplasmic reticulum resident protein 60; Short=ER protein 60; Short=ERp60; Flags: Precursor && PF00085:Thioredoxin	-
novel.242	22.4841	19.3873	9.53097	6.82197	2.74946	5.06607	17.1341	4.87917	1.82079	0.0129019	1	-	NW_023666039.1	5428745	5431499	+	934	-	- && O00370.1 RecName: Full=LINE-1 retrotransposable element ORF2 protein; Short=ORF2p; Includes: RecName: Full=Reverse transcriptase; Includes: RecName: Full=Endonuclease && -	-
103224792	538.641	351.013	366.413	701.689	495.819	535.99	418.689	577.833	-0.463818	0.0129466	0.352529	MAGOH	NW_023666033.1	37585254	37598122	-	1366	protein_coding	mago homolog, exon junction complex subunit && P61326.1 RecName: Full=Protein mago nashi homolog >P61327.1 RecName: Full=Protein mago nashi homolog >Q3ZBV3.1 RecName: Full=Protein mago nashi homolog >Q27W02.1 RecName: Full=Protein mago nashi homolog; AltName: Full=Mago-nashi-like proliferation-associated protein && PF02792:Mago nashi protein	-
119626591	1490.79	1439.77	1432.82	1656.77	1748.66	1850.13	1454.46	1751.85	-0.268256	0.0129934	0.352848	LOC119626591	NW_023666043.1	39831732	39832934	+	1203	protein_coding	non-histone chromosomal protein HMG-17 && Q86SG4.1 PUTATIVE PSEUDOGENE: RecName: Full=Putative Dresden prostate carcinoma protein 2; Short=D-PCa-2; AltName: Full=High mobility group nucleosome-binding domain-containing protein 2 pseudogene 46 && PF01101:HMG14 and HMG17	-
103238660	366.589	477.541	427.835	334.277	307.939	329.294	423.988	323.837	0.388644	0.0130048	0.352848	IRAK3	NW_023666037.1	183796994	183855987	-	8638	protein_coding	interleukin 1 receptor associated kinase 3, transcript variant X1 && Q9Y616.2 RecName: Full=Interleukin-1 receptor-associated kinase 3; Short=IRAK-3; AltName: Full=IL-1 receptor-associated kinase M; Short=IRAK-M && PF00069:Protein kinase domain|PF00531:Death domain	Pkinase
103243550	18441.8	14043.6	15229.4	20803.1	18954.8	18718.1	15905	19492	-0.293381	0.0132113	0.357813	RPL19	NW_023666077.1	37909118	37913973	-	797	protein_coding	ribosomal protein L19 && P84100.1 RecName: Full=60S ribosomal protein L19 >P84098.1 RecName: Full=60S ribosomal protein L19 >P84099.1 RecName: Full=60S ribosomal protein L19 >Q8HXN9.2 RecName: Full=60S ribosomal protein L19 >Q5RB99.1 RecName: Full=60S ribosomal protein L19 >Q3T0W9.1 RecName: Full=60S ribosomal protein L19 >D0VWQ5.1 RecName: Full=60S ribosomal protein L19 && PF01280:Ribosomal prot…	-
103229876	828.001	1116.3	1024.05	843.001	756.101	734.58	989.451	777.894	0.346743	0.013238	0.357896	TNRC6A	NW_023666068.1	7201098	7416576	-	10156	protein_coding	trinucleotide repeat containing adaptor 6A, transcript variant X12 && Q8NDV7.2 RecName: Full=Trinucleotide repeat-containing gene 6A protein; AltName: Full=CAG repeat protein 26; AltName: Full=EMSY interactor protein; AltName: Full=GW182 autoantigen; Short=Protein GW1; AltName: Full=Glycine-tryptophan protein of 182 kDa && PF13893:RNA recognition motif. (a.k.a. RRM, RBD, or RNP domain)|PF10427:Ar…	-
103244009	737.087	821.411	673.522	549.656	601.215	622.113	744.007	590.995	0.332396	0.0133094	0.358988	ADNP2	NW_023666060.1	26153278	26181832	+	5454	protein_coding	ADNP homeobox 2, transcript variant X1 && Q6IQ32.1 RecName: Full=ADNP homeobox protein 2; AltName: Full=Zinc finger protein 508 && -	-
103227841	763.482	601.008	701.056	1008.68	782.679	854.139	688.515	881.832	-0.356635	0.0133256	0.358988	THOC7	NW_023666041.1	141918922	141948936	+	1127	protein_coding	THO complex 7, transcript variant X3 && Q3SZ60.1 RecName: Full=THO complex subunit 7 homolog >Q6I9Y2.3 RecName: Full=THO complex subunit 7 homolog; AltName: Full=Functional spliceosome-associated protein 24; Short=fSAP24; AltName: Full=Ngg1-interacting factor 3-like protein 1-binding protein 1; Short=NIF3L1-binding protein 1; AltName: Full=hTREX30 && PF05615:Tho complex subunit 7	-
103227998	1316.79	1021.41	1180.78	1667.49	1339.9	1424.58	1172.99	1477.32	-0.332534	0.0134042	0.360465	BRK1	NW_023666041.1	120376713	120389511	-	1275	protein_coding	BRICK1 subunit of SCAR/WAVE actin nucleating complex && Q8WUW1.1 RecName: Full=Protein BRICK1; Short=BRK1 && -	-
103221297	1185.79	901.001	1123.6	1626.55	1185.02	1324.27	1070.13	1378.61	-0.365208	0.013487	0.362052	SERPINI1	NW_023666063.1	30454469	30541000	-	2495	protein_coding	serpin family I member 1, transcript variant X1 && Q99574.1 RecName: Full=Neuroserpin; AltName: Full=Peptidase inhibitor 12; Short=PI-12; AltName: Full=Serpin I1; Flags: Precursor && PF00079:Serpin (serine protease inhibitor)	Serpin
103225555	864.171	815.289	920.268	973.593	1201.51	1057.8	866.576	1077.63	-0.314872	0.0135388	0.362802	FOSL1	NW_023666038.1	105645101	105654787	+	1993	protein_coding	FOS like 1, AP-1 transcription factor subunit, transcript variant X3 && P15407.1 RecName: Full=Fos-related antigen 1; Short=FRA-1 && -	-
103243965	41.0579	62.2436	41.3009	18.5168	26.5781	28.37	48.2008	24.4883	0.977035	0.0135795	0.36297	CYP24A1	NW_023666050.1	57988669	58009485	+	3593	protein_coding	cytochrome P450 family 24 subfamily A member 1, transcript variant X3 && Q07973.2 RecName: Full=1,25-dihydroxyvitamin D(3) 24-hydroxylase, mitochondrial; Short=24-OHase; Short=Vitamin D(3) 24-hydroxylase; AltName: Full=Cytochrome P450 24A1; AltName: Full=Cytochrome P450-CC24; Flags: Precursor && PF00067:Cytochrome P450	p450
119623593	58.6542	51.0193	50.8319	35.0844	18.3297	31.4096	53.5018	28.2746	0.924577	0.0135929	0.36297	LOC119623593	NW_023668321.1	1265	2002	+	738	pseudogene	- && - && -	-
119627848	0	1.02039	0	6.82197	8.24838	3.03964	0.340129	6.03666	-4.05141	0.0136228	1	LOC119627848	NW_023666033.1	7	2040	+	756	lncRNA	uncharacterized LOC119627848 && Q9H094.1 RecName: Full=Neuroblastoma breakpoint family member 3; AltName: Full=Protein AE2; AltName: Full=Protein SHIIIa4 && PF06758:Repeat of unknown function (DUF1220)	-
103214303	536.686	418.358	488.198	725.078	559.973	592.73	481.081	625.927	-0.379275	0.0136677	0.364328	UFM1	NW_023666057.1	27445474	27459287	-	2606	protein_coding	ubiquitin fold modifier 1 && P61960.1 RecName: Full=Ubiquitin-fold modifier 1; Flags: Precursor >P61961.1 RecName: Full=Ubiquitin-fold modifier 1; Flags: Precursor >Q5R4N5.1 RecName: Full=Ubiquitin-fold modifier 1; Flags: Precursor >Q4R4I2.1 RecName: Full=Ubiquitin-fold modifier 1; Flags: Precursor && PF03671:Ubiquitin fold modifier 1 protein|PF13900:Putative domain of unknown function	-
103222791	208.222	186.731	224.507	340.124	214.458	317.136	206.487	290.573	-0.491969	0.0137084	0.364651	MRPS36	NW_023666049.1	14042577	14055073	+	1363	protein_coding	mitochondrial ribosomal protein S36 && P82909.2 RecName: Full=28S ribosomal protein S36, mitochondrial; Short=MRP-S36; Short=S36mt && -	-
103242297	309.889	260.199	252.041	370.336	376.676	335.374	274.043	360.795	-0.396367	0.013731	0.364651	TMEM256	NW_023666059.1	14627991	14629161	+	502	protein_coding	transmembrane protein 256 && Q8N2U0.1 RecName: Full=Transmembrane protein 256; Flags: Precursor && PF04241:Protein of unknown function (DUF423)	-
103216356	9.77569	3.06116	10.59	1.94914	0	0	7.80894	0.649712	3.59466	0.0137355	1	SFRP5	NW_023666048.1	51831661	51837261	-	1879	protein_coding	secreted frizzled related protein 5 && Q5T4F7.3 RecName: Full=Secreted frizzled-related protein 5; Short=sFRP-5; AltName: Full=Frizzled-related protein 1b; Short=FRP-1b; AltName: Full=Secreted apoptosis-related protein 3; Short=SARP-3; Flags: Precursor && PF01392:Fz domain|PF01759:UNC-6/NTR/C345C module	Fz
103230749	4336.5	3181.56	3443.86	4315.39	4823.47	4477.39	3653.97	4538.75	-0.312751	0.0137518	0.364651	FAU	NW_023666038.1	106487693	106489331	+	635	protein_coding	FAU ubiquitin like and ribosomal protein S30 fusion && P55812.1 RecName: Full=Ubiquitin-like protein FUBI && PF00240:Ubiquitin family|PF04758:Ribosomal protein S30	Ribosomal_S30
119626451	3.91028	3.06116	4.23599	15.5931	10.9978	16.2114	3.73581	14.2674	-1.9321	0.0137753	1	LOC119626451	NW_023666033.1	60103698	60103776	+	79	snoRNA	small nucleolar RNA SNORD45 && - && -	-
103246456	1185.79	796.922	865.2	567.198	797.343	763.963	949.305	709.502	0.420271	0.0138178	0.365258	LOC103246456	NW_023666071.1	17977252	17977993	+	742	protein_coding	40S ribosomal protein S9-like && P46781.3 RecName: Full=40S ribosomal protein S9 >Q6ZWN5.3 RecName: Full=40S ribosomal protein S9 >P29314.4 RecName: Full=40S ribosomal protein S9 >A9L913.1 RecName: Full=40S ribosomal protein S9 >A6QLG5.1 RecName: Full=40S ribosomal protein S9 && PF01479:S4 domain|PF00163:Ribosomal protein S4/S9 N-terminal domain	S4
103245503	465.323	553.049	467.018	371.31	417.918	364.757	495.13	384.662	0.36364	0.0138228	0.365258	HERC1	NW_023666048.1	121468297	121687435	-	15286	protein_coding	HECT and RLD domain containing E3 ubiquitin protein ligase family member 1, transcript variant X1 && Q15751.2 RecName: Full=Probable E3 ubiquitin-protein ligase HERC1; AltName: Full=HECT domain and RCC1-like domain-containing protein 1; AltName: Full=HECT-type E3 ubiquitin transferase HERC1; AltName: Full=p532; AltName: Full=p619 && PF00622:SPRY domain|PF00632:HECT-domain (ubiquitin-transferase)|…	HECT
novel.1384	39.1028	25.5097	24.3569	59.4486	61.4046	45.5946	29.6565	55.4826	-0.901805	0.0139297	0.367445	-	NW_023666611.1	9025	44708	+	1788	-	- && O18973.1 RecName: Full=Rab5 GDP/GTP exchange factor; AltName: Full=Rabex-5 && PF01754:A20-like zinc finger	zf-A20
103215610	1199.48	1676.49	1492.13	1220.16	1036.55	1185.46	1456.03	1147.39	0.343693	0.0139707	0.367886	UNC5D	NW_023666052.1	8139969	8705073	-	17506	protein_coding	unc-5 netrin receptor D, transcript variant X1 && Q6UXZ4.1 RecName: Full=Netrin receptor UNC5D; AltName: Full=Protein unc-5 homolog 4; AltName: Full=Protein unc-5 homolog D; Flags: Precursor && PF00531:Death domain|PF07679:Immunoglobulin I-set domain|PF00791:ZU5 domain|PF00090:Thrombospondin type 1 domain	Death
103236027	78.2055	57.1416	72.0118	49.703	32.9935	36.4757	69.1197	39.7241	0.800501	0.0140307	0.368827	LOC103236027	NW_023666037.1	26182236	26230115	+	3914	protein_coding	microsomal triglyceride transfer protein && P55157.1 RecName: Full=Microsomal triglyceride transfer protein large subunit; Flags: Precursor && PF01347:Lipoprotein amino terminal region	Vitellogenin_N
103243804	2054.85	1492.83	1584.26	2082.65	2113.42	2230.08	1710.65	2142.05	-0.324155	0.0141631	0.371224	COA3	NW_023666077.1	34285274	34286353	+	787	protein_coding	cytochrome c oxidase assembly factor 3 && Q9Y2R0.1 RecName: Full=Cytochrome c oxidase assembly factor 3 homolog, mitochondrial; AltName: Full=Coiled-coil domain-containing protein 56; AltName: Full=Mitochondrial translation regulation assembly intermediate of cytochrome c oxidase protein of 12 kDa && PF09813:Coiled-coil domain-containing protein 56	-
103223955	2047.03	1541.8	1717.69	2177.18	2261.89	2117.62	1768.84	2185.56	-0.305073	0.0142013	0.371224	S100A1	NW_023666038.1	9550156	9554176	-	633	protein_coding	S100 calcium binding protein A1 && P23297.2 RecName: Full=Protein S100-A1; AltName: Full=S-100 protein alpha chain; AltName: Full=S-100 protein subunit alpha; AltName: Full=S100 calcium-binding protein A1 >Q5RC36.3 RecName: Full=Protein S100-A1; AltName: Full=S-100 protein alpha chain; AltName: Full=S-100 protein subunit alpha; AltName: Full=S100 calcium-binding protein A1 && PF00036:EF hand|PF01…	efhand
103228715	325.531	206.118	239.333	345.972	359.263	348.546	256.994	351.26	-0.449837	0.0142446	0.371224	LOC103228715	NW_023666036.1	12876430	12883622	-	2238	protein_coding	magnesium-dependent phosphatase 1, transcript variant X1 && Q86V88.1 RecName: Full=Magnesium-dependent phosphatase 1; Short=MDP-1 && PF12689:Acid Phosphatase|PF03357:Snf7	ESCRT-III
103228966	819.203	1053.04	1060.06	861.518	758.851	665.681	977.433	762.017	0.358659	0.014267	0.371224	NIN	NW_023666053.1	16100254	16210224	-	13542	protein_coding	ninein, transcript variant X5 && Q8N4C6.4 RecName: Full=Ninein; Short=hNinein; AltName: Full=Glycogen synthase kinase 3 beta-interacting protein; Short=GSK3B-interacting protein && -	-
103229403	303.046	224.485	229.802	361.565	347.348	310.043	252.445	339.652	-0.42738	0.0142718	0.371224	LOC103229403	NW_023666053.1	43567221	43568086	-	866	protein_coding	60S ribosomal protein L22 && P67985.2 RecName: Full=60S ribosomal protein L22; AltName: Full=Heparin-binding protein HBp15 >P67984.2 RecName: Full=60S ribosomal protein L22; AltName: Full=Heparin-binding protein HBp15 >Q4R5I3.3 RecName: Full=60S ribosomal protein L22 && PF01776:Ribosomal L22e protein family	-
103236399	4.88785	2.04077	0	67.2452	15.5803	4.05286	2.30954	28.9594	-3.63848	0.0142822	0.371224	LOC103236399	NW_023666037.1	78944998	78945544	+	547	protein_coding	40S ribosomal protein S11-like && P61270.3 RecName: Full=40S ribosomal protein S11 >P62280.3 RecName: Full=40S ribosomal protein S11 >P62282.3 RecName: Full=40S ribosomal protein S11 >P62281.3 RecName: Full=40S ribosomal protein S11 >Q3T0V4.3 RecName: Full=40S ribosomal protein S11 && PF16205:Ribosomal_S17 N-terminal|PF00366:Ribosomal protein S17	-
103233336	41.0579	35.7135	96.3687	126.694	314.355	100.308	57.7134	180.452	-1.6461	0.0142929	0.371224	LOC103233336	NW_023666047.1	12621209	12621662	+	454	protein_coding	60S ribosomal protein L41 && - && PF05162:Ribosomal protein L41	-
103234389	339.217	359.176	364.295	214.405	318.937	254.317	354.229	262.553	0.430785	0.0143509	0.372096	SLC27A1	NW_023666074.1	3430291	3458931	-	3926	protein_coding	solute carrier family 27 member 1, transcript variant X3 && Q6PCB7.1 RecName: Full=Long-chain fatty acid transport protein 1; Short=FATP-1; Short=Fatty acid transport protein 1; AltName: Full=Solute carrier family 27 member 1 && PF13193:AMP-binding enzyme C-terminal domain|PF00501:AMP-binding enzyme|PF13900:Putative domain of unknown function	AMP-binding
119618202	94.8242	48.9785	36.0059	100.38	99.897	111.454	59.9362	103.91	-0.789417	0.0144285	0.37347	LOC119618202	NW_023666050.1	91699297	91717339	+	1035	protein_coding	adipocyte plasma membrane associated protein && Q9HDC9.2 RecName: Full=Adipocyte plasma membrane-associated protein; AltName: Full=Protein BSCv && PF03088:Strictosidine synthase	Str_synth
103216400	796.719	769.371	794.248	942.407	1025.55	917.972	786.779	961.976	-0.290311	0.0145336	0.375549	SFXN3	NW_023666048.1	55100818	55109841	+	3159	protein_coding	sideroflexin 3 && Q9BWM7.2 RecName: Full=Sideroflexin-3 && PF13900:Putative domain of unknown function|PF03820:Tricarboxylate carrier	-
103222156	271.764	205.098	282.752	362.539	307.023	352.598	253.205	340.72	-0.427926	0.0146043	0.376736	EDN1	NW_023666044.1	12341006	12348096	+	2309	protein_coding	endothelin 1 && P05305.1 RecName: Full=Endothelin-1; AltName: Full=Preproendothelin-1; Short=PPET1; Contains: RecName: Full=Endothelin-1; Short=ET-1; Contains: RecName: Full=Big endothelin-1; Flags: Precursor && PF00322:Endothelin family	-
103245027	1591.48	1412.21	1480.48	1893.59	1794.48	1717.4	1494.73	1801.82	-0.26951	0.0148128	0.381033	NOP16	NW_023666075.1	9516283	9520941	-	942	protein_coding	NOP16 nucleolar protein && Q9Y3C1.2 RecName: Full=Nucleolar protein 16; AltName: Full=HBV pre-S2 trans-regulated protein 3 && PF09420:Ribosome biogenesis protein Nop16	-
103241314	1452.67	1075.49	1149.01	1483.29	1521.37	1592.77	1225.72	1532.48	-0.321864	0.014821	0.381033	TAF10	NW_023666038.1	156038602	156040459	+	1252	protein_coding	TATA-box binding protein associated factor 10, transcript variant X2 && Q12962.1 RecName: Full=Transcription initiation factor TFIID subunit 10; AltName: Full=STAF28; AltName: Full=Transcription initiation factor TFIID 30 kDa subunit; Short=TAF(II)30; Short=TAFII-30; Short=TAFII30 && PF03540:Transcription initiation factor TFIID 23-30kDa subunit	-
119624419	33.2374	13.265	25.4159	39.9573	29.3276	91.1892	23.9728	53.4914	-1.15302	0.0148795	0.381532	LOC119624419	NW_023666038.1	98810814	98811107	-	294	protein_coding	40S ribosomal protein S29 && P62273.2 RecName: Full=40S ribosomal protein S29 >P62275.2 RecName: Full=40S ribosomal protein S29 >P62274.2 RecName: Full=40S ribosomal protein S29 >P62276.2 RecName: Full=40S ribosomal protein S29 >Q5R9J0.1 RecName: Full=40S ribosomal protein S29 && -	-
103223894	215.065	143.874	140.847	276.777	233.704	206.696	166.595	239.059	-0.519692	0.0148906	0.381532	DPM3	NW_023666038.1	8021644	8022330	+	440	protein_coding	dolichyl-phosphate mannosyltransferase subunit 3, regulatory && Q5R8B1.1 RecName: Full=Dolichol-phosphate mannosyltransferase subunit 3; AltName: Full=Dolichol-phosphate mannose synthase subunit 3; Short=DPM synthase subunit 3; AltName: Full=Dolichyl-phosphate beta-D-mannosyltransferase subunit 3; AltName: Full=Mannose-P-dolichol synthase subunit 3; Short=MPD synthase subunit 3 && PF08285:Dolicho…	-
103222703	1924.83	1797.92	1697.57	2498.79	1997.02	2144.97	1806.78	2213.6	-0.292751	0.0150701	0.384565	LOC103222703	NW_023666050.1	37359600	37390329	+	1439	protein_coding	myosin regulatory light chain 12A, transcript variant X1 && P19105.2 RecName: Full=Myosin regulatory light chain 12A; AltName: Full=Epididymis secretory protein Li 24; Short=HEL-S-24; AltName: Full=MLC-2B; AltName: Full=Myosin RLC; AltName: Full=Myosin regulatory light chain 2, nonsarcomeric; AltName: Full=Myosin regulatory light chain MRLC3 >Q5RC34.3 RecName: Full=Myosin regulatory light chain 1…	-
103241243	2051.92	2257.09	2288.49	2000.79	1635.01	1782.24	2199.17	1806.01	0.284185	0.0150825	0.384565	BUB1	NW_023666080.1	5994677	6036649	-	3632	protein_coding	BUB1 mitotic checkpoint serine/threonine kinase, transcript variant X1 && O43683.1 RecName: Full=Mitotic checkpoint serine/threonine-protein kinase BUB1; Short=hBUB1; AltName: Full=BUB1A && PF00069:Protein kinase domain|PF08311:Mad3/BUB1 homology region 1	Pkinase
103233268	1353.93	1025.49	1175.49	1492.06	1478.29	1430.66	1184.97	1467	-0.30784	0.0151073	0.384565	TRMT112	NW_023666038.1	107257830	107259221	+	1109	protein_coding	tRNA methyltransferase subunit 11-2 && Q9UI30.1 RecName: Full=Multifunctional methyltransferase subunit TRM112-like protein; AltName: Full=tRNA methyltransferase 112 homolog && PF03966:Trm112p-like protein	-
103216123	979.524	1215.28	1174.43	1031.09	846.833	771.056	1123.08	882.994	0.346677	0.0151103	0.384565	JMJD1C	NW_023666048.1	28656568	29020569	+	9745	protein_coding	jumonji domain containing 1C, transcript variant X1 && Q15652.2 RecName: Full=Probable JmjC domain-containing histone demethylation protein 2C; AltName: Full=Jumonji domain-containing protein 1C; AltName: Full=Thyroid receptor-interacting protein 8; Short=TR-interacting protein 8; Short=TRIP-8 && PF02373:JmjC domain, hydroxylase	JmjC
103230725	401.781	440.807	426.776	352.794	307.939	330.308	423.121	330.347	0.357268	0.0152077	0.386398	URB2	NW_023666055.1	68753682	68788595	+	6619	protein_coding	URB2 ribosome biogenesis homolog, transcript variant X2 && Q14146.2 RecName: Full=Unhealthy ribosome biogenesis protein 2 homolog && PF10441:Urb2/Npa2 family	-
119618127	13.686	12.2446	8.47198	28.2625	24.7451	29.3832	11.4675	27.4636	-1.25559	0.0152983	0.387794	LOC119618127	NW_023666047.1	44232834	44233236	-	403	protein_coding	60S ribosomal protein L36a-like && P83883.2 RecName: Full=60S ribosomal protein L36a; AltName: Full=60S ribosomal protein L44 >P83884.2 RecName: Full=60S ribosomal protein L36a; AltName: Full=60S ribosomal protein L44 >P83881.2 RecName: Full=60S ribosomal protein L36a; AltName: Full=60S ribosomal protein L44; AltName: Full=Cell growth-inhibiting gene 15 protein; AltName: Full=Cell migration-induc…	-
103239806	432.086	607.13	483.962	334.277	389.507	427.576	507.726	383.787	0.403741	0.015324	0.387794	DNM1	NW_023666079.1	6308667	6359204	+	4075	protein_coding	dynamin 1, transcript variant X3 && Q05193.2 RecName: Full=Dynamin-1 && PF00350:Dynamin family|PF01031:Dynamin central region|PF00169:PH domain|PF02212:Dynamin GTPase effector domain	PH
103227390	434.041	394.89	405.596	358.641	272.196	316.123	411.509	315.653	0.383448	0.0153392	0.387794	RINT1	NW_023666042.1	29425277	29462578	-	3432	protein_coding	RAD50 interactor 1 && Q6NUQ1.1 RecName: Full=RAD50-interacting protein 1; AltName: Full=RAD50 interactor 1; Short=HsRINT-1; Short=RINT-1 && PF04437:RINT-1 / TIP-1 family	-
103247843	167.164	96.9367	104.841	66.2706	77.9013	89.1628	122.981	77.7783	0.663183	0.0155069	0.390793	LOC103247843	NW_023666075.1	14153737	14164360	-	1315	lncRNA	uncharacterized LOC103247843, transcript variant X3 && - && -	-
103217622	514.201	514.275	511.496	809.866	592.967	587.664	513.324	663.499	-0.370134	0.0155093	0.390793	CLK1	NW_023666040.1	112897742	112908935	+	1852	protein_coding	CDC like kinase 1, transcript variant X1 && P49759.2 RecName: Full=Dual specificity protein kinase CLK1; AltName: Full=CDC-like kinase 1 && PF00069:Protein kinase domain	Pkinase
103239528	694.074	1444.87	174.734	241.693	186.047	191.497	771.225	206.412	1.90167	0.0156054	0.392563	LOC103239528	NW_023666568.1	31262	35711	+	1397	protein_coding	60S ribosomal protein L6, transcript variant X1 && Q02878.3 RecName: Full=60S ribosomal protein L6; AltName: Full=Neoplasm-related protein C140; AltName: Full=Tax-responsive enhancer element-binding protein 107; Short=TaxREB107 && PF03868:Ribosomal protein L6, N-terminal domain|PF01159:Ribosomal protein L6e	-
103230573	4065.71	2826.47	3417.38	4359.24	4221.34	4236.25	3436.52	4272.28	-0.31396	0.0156745	0.393651	PRDX6	NW_023666055.1	57279199	57290948	-	1683	protein_coding	peroxiredoxin 6 && Q2PFL9.3 RecName: Full=Peroxiredoxin-6; AltName: Full=Non-selenium glutathione peroxidase; Short=NSGPx && PF00578:AhpC/TSA family|PF10417:C-terminal domain of 1-Cys peroxiredoxin	-
103215376	20.529	23.4689	6.35398	24.3642	54.0727	39.5153	16.7839	39.3174	-1.225	0.015776	0.395546	LOC103215376	NW_023666048.1	45920944	45922349	+	1406	protein_coding	keratin, type I cytoskeletal 18-like && P05783.2 RecName: Full=Keratin, type I cytoskeletal 18; AltName: Full=Cell proliferation-inducing gene 46 protein; AltName: Full=Cytokeratin-18; Short=CK-18; AltName: Full=Keratin-18; Short=K18 && PF00038:Intermediate filament protein	Filament
103223952	9.77569	6.12232	7.41298	0.974568	0.916486	1.01321	7.77033	0.968089	3.0075	0.0158026	1	NPR1	NW_023666038.1	9492241	9508732	-	4916	protein_coding	natriuretic peptide receptor 1, transcript variant X2 && P16066.1 RecName: Full=Atrial natriuretic peptide receptor 1; AltName: Full=Atrial natriuretic peptide receptor type A; Short=ANP-A; Short=ANPR-A; Short=NPR-A; AltName: Full=Guanylate cyclase A; Short=GC-A; Flags: Precursor && PF07714:Protein tyrosine kinase|PF00211:Adenylate and Guanylate cyclase catalytic domain|PF01094:Receptor family li…	Guanylate_cyc
103219622	5.86542	0	4.23599	8.77111	21.9957	13.1718	3.36713	14.6462	-2.11866	0.0158244	1	LOC103219622	NW_023666038.1	77320281	77330942	+	2127	protein_coding	basic proline-rich protein-like && - && -	-
119618132	325.531	270.402	299.696	426.861	362.012	376.916	298.543	388.596	-0.3798	0.0158372	0.396426	PLIN2	NW_023666038.1	48710867	48724376	+	1570	protein_coding	perilipin 2 && Q99541.2 RecName: Full=Perilipin-2; AltName: Full=Adipophilin; AltName: Full=Adipose differentiation-related protein; Short=ADRP && PF03036:Perilipin family	Perilipin
103234337	1361.75	1498.95	1326.92	1024.27	1237.26	1156.08	1395.87	1139.2	0.292999	0.0159022	0.397399	UHRF1	NW_023666081.1	3489316	3544391	-	4247	protein_coding	ubiquitin like with PHD and ring finger domains 1, transcript variant X2 && Q96T88.1 RecName: Full=E3 ubiquitin-protein ligase UHRF1; AltName: Full=Inverted CCAAT box-binding protein of 90 kDa; AltName: Full=Nuclear protein 95; AltName: Full=Nuclear zinc finger protein Np95; Short=HuNp95; Short=hNp95; AltName: Full=RING finger protein 106; AltName: Full=Transcription factor ICBP90; AltName: Full=…	-
103228471	5613.2	5959.06	6343.39	5324.06	4422.05	5147.13	5971.88	4964.41	0.266603	0.0160148	0.399556	DCBLD2	NW_023666041.1	84489190	84580627	-	6568	protein_coding	discoidin, CUB and LCCL domain containing 2, transcript variant X3 && Q96PD2.1 RecName: Full=Discoidin, CUB and LCCL domain-containing protein 2; AltName: Full=CUB, LCCL and coagulation factor V/VIII-homology domains protein 1; AltName: Full=Endothelial and smooth muscle cell-derived neuropilin-like protein; Flags: Precursor && PF00754:F5/8 type C domain|PF00431:CUB domain	F5_F8_type_C
novel.686	0	0	0	6.82197	2.74946	3.03964	0	4.20369	-4.48729	0.0160243	1	-	NW_023666048.1	106942135	106942446	-	312	-	- && - && -	-
119626450	18.5738	21.4281	15.885	28.2625	39.4089	48.6343	18.629	38.7685	-1.05554	0.0160558	0.399921	LOC119626450	NW_023666033.1	60104512	60104595	+	84	snoRNA	small nucleolar RNA SNORD45 && - && -	-
103243873	39.1028	52.0397	68.8348	28.2625	33.91	22.2907	53.3258	28.1544	0.916328	0.016106	0.400514	SLC26A11	NW_023666077.1	43506172	43539543	+	2926	protein_coding	solute carrier family 26 member 11, transcript variant X3 && Q86WA9.2 RecName: Full=Sodium-independent sulfate anion transporter; AltName: Full=Solute carrier family 26 member 11 && PF01740:STAS domain|PF00916:Sulfate permease family	Sulfate_transp
103230068	3234.78	3565.23	3484.1	3196.58	2648.65	2653.61	3428.04	2832.95	0.275058	0.0161618	0.401035	EPRS1	NW_023666055.1	9840725	9924504	+	5248	protein_coding	glutamyl-prolyl-tRNA synthetase 1, transcript variant X1 && P07814.5 RecName: Full=Bifunctional glutamate/proline--tRNA ligase; AltName: Full=Bifunctional aminoacyl-tRNA synthetase; AltName: Full=Cell proliferation-inducing gene 32 protein; AltName: Full=Glutamatyl-prolyl-tRNA synthetase; Includes: RecName: Full=Glutamate--tRNA ligase; AltName: Full=Glutamyl-tRNA synthetase; Short=GluRS; Includes…	HGTP_anticodon
novel.258	65.4971	40.8155	34.9469	24.3642	28.4111	18.2378	47.0865	23.671	0.991457	0.0161797	0.401035	-	NW_023666039.1	791613	793503	-	1891	-	- && Q6UX73.2 RecName: Full=UPF0764 protein C16orf89; Flags: Precursor && -	-
103227133	3.91028	2.04077	6.35398	0	0	0	4.10168	0	4.52529	0.0162189	1	EPHA1	NW_023666072.1	9023000	9040431	-	3579	protein_coding	EPH receptor A1, transcript variant X2 && P21709.4 RecName: Full=Ephrin type-A receptor 1; Short=hEpha1; AltName: Full=EPH tyrosine kinase; AltName: Full=EPH tyrosine kinase 1; AltName: Full=Erythropoietin-producing hepatoma receptor; AltName: Full=Tyrosine-protein kinase receptor EPH; Flags: Precursor && PF00536:SAM domain (Sterile alpha motif)|PF01404:Ephrin receptor ligand binding domain|PF000…	Pkinase_Tyr
103248222	56.699	42.8562	66.7168	82.8383	89.8157	94.2289	55.424	88.9609	-0.68344	0.0162896	0.402779	LOC103248222	NW_023666043.1	43223381	43223737	+	357	protein_coding	60S ribosomal protein L37a-like && P61515.2 PUTATIVE PSEUDOGENE: RecName: Full=Putative 60S ribosomal protein L37a; AltName: Full=60S ribosomal protein L37a pseudogene 1 >P61513.2 RecName: Full=60S ribosomal protein L37a >P61514.2 RecName: Full=60S ribosomal protein L37a >Q5RBF9.3 RecName: Full=60S ribosomal protein L37a >Q3MIC0.3 RecName: Full=60S ribosomal protein L37a && PF01780:Ribosomal L37a…	-
103230318	2653.12	2200.97	2426.16	1801	2186.74	1969.69	2426.75	1985.81	0.289234	0.0163301	0.402779	ELF3	NW_023666055.1	28173346	28180686	-	3966	protein_coding	E74 like ETS transcription factor 3, transcript variant X3 && P78545.1 RecName: Full=ETS-related transcription factor Elf-3; AltName: Full=E74-like factor 3; AltName: Full=Epithelial-restricted with serine box; AltName: Full=Epithelium-restricted Ets protein ESX; AltName: Full=Epithelium-specific Ets transcription factor 1; Short=ESE-1 && PF00178:Ets-domain|PF02198:Sterile alpha motif (SAM)/Point…	Ets
103245955	1810.46	2473.42	2254.6	1742.53	1708.33	1827.84	2179.49	1759.57	0.308687	0.0163842	0.402779	TJP1	NW_023666048.1	87901251	88170935	+	7752	protein_coding	tight junction protein 1, transcript variant X3 && Q07157.3 RecName: Full=Tight junction protein ZO-1; AltName: Full=Tight junction protein 1; AltName: Full=Zona occludens protein 1; AltName: Full=Zonula occludens protein 1 && PF00791:ZU5 domain|PF00595:PDZ domain (Also known as DHR or GLGF)|PF07653:Variant SH3 domain|PF00625:Guanylate kinase	PDZ
103230361	30.3046	19.3873	24.3569	68.2197	34.8265	43.5682	24.683	48.8715	-0.982809	0.016403	0.402779	LOC103230361	NW_023666055.1	31354989	31394932	+	3192	lncRNA	uncharacterized LOC103230361 && - && -	-
103237829	658.882	966.306	873.672	705.587	636.958	586.651	832.953	643.065	0.372787	0.0164255	0.402779	TASOR2	NW_023666051.1	11098009	11179473	+	11293	protein_coding	transcription activation suppressor family member 2, transcript variant X1 && Q5VWN6.1 RecName: Full=Protein FAM208B && PF12509:Protein of unknown function (DUF3715)|PF12480:Protein of unknown function (DUF3699)	-
103238953	578.721	437.746	569.74	803.044	581.052	688.985	528.736	691.027	-0.385797	0.0164354	0.402779	WASHC3	NW_023666037.1	147696359	147743098	+	1087	protein_coding	WASH complex subunit 3, transcript variant X3 && Q9Y3C0.1 RecName: Full=WASH complex subunit CCDC53; AltName: Full=Coiled-coil domain-containing protein 53 && PF10152:Predicted coiled-coil domain-containing protein (DUF2360)	-
103218518	1562.16	1622.41	1600.14	1968.63	1771.57	1985.9	1594.9	1908.7	-0.258981	0.0164356	0.402779	SLC2A3	NW_023666089.1	97770	114863	-	3939	protein_coding	solute carrier family 2 member 3 && P11169.1 RecName: Full=Solute carrier family 2, facilitated glucose transporter member 3; AltName: Full=Glucose transporter type 3, brain; Short=GLUT-3 && PF00083:Sugar (and other) transporter|PF13900:Putative domain of unknown function	Sugar_tr
103224015	5872.26	4595.82	5001.64	6324.94	6036.9	6329.55	5156.57	6230.46	-0.272836	0.0164818	0.403261	S100A10	NW_023666038.1	11248480	11259640	+	1377	protein_coding	S100 calcium binding protein A10, transcript variant X2 && P60902.2 RecName: Full=Protein S100-A10; AltName: Full=Calpactin I light chain; AltName: Full=Calpactin-1 light chain; AltName: Full=Cellular ligand of annexin II; AltName: Full=S100 calcium-binding protein A10; AltName: Full=p10 protein; AltName: Full=p11 >P60903.2 RecName: Full=Protein S100-A10; AltName: Full=Calpactin I light chain; Al…	-
103244719	9980.01	8439.62	8506.92	12770.7	10065.8	10192.9	8975.51	11009.8	-0.294682	0.0165152	0.403269	LOC103244719	NW_023666034.1	31898127	31899429	-	1303	protein_coding	glyceraldehyde-3-phosphate dehydrogenase && P04406.3 RecName: Full=Glyceraldehyde-3-phosphate dehydrogenase; Short=GAPDH; AltName: Full=Peptidyl-cysteine S-nitrosylase GAPDH && PF00044:Glyceraldehyde 3-phosphate dehydrogenase, NAD binding domain|PF02800:Glyceraldehyde 3-phosphate dehydrogenase, C-terminal domain	-
103220072	915.005	1134.67	1181.84	953.127	837.669	772.069	1077.17	854.288	0.334023	0.0165352	0.403269	ZNF638	NW_023666045.1	76144070	76296044	+	6684	protein_coding	zinc finger protein 638, transcript variant X1 && Q14966.2 RecName: Full=Zinc finger protein 638; AltName: Full=Cutaneous T-cell lymphoma-associated antigen se33-1; Short=CTCL-associated antigen se33-1; AltName: Full=Nuclear protein 220; AltName: Full=Zinc finger matrin-like protein && -	-
103222924	1542.6	2178.52	1917.84	1585.62	1539.7	1360.75	1879.66	1495.36	0.3297	0.0165964	0.404111	MAP1B	NW_023666049.1	15202185	15305303	+	12304	protein_coding	microtubule associated protein 1B, transcript variant X1 && P46821.2 RecName: Full=Microtubule-associated protein 1B; Short=MAP-1B; Contains: RecName: Full=MAP1B heavy chain; Contains: RecName: Full=MAP1 light chain LC1 && PF00414:Neuraxin and MAP1B repeat	-
103235851	630.532	726.515	752.947	661.732	510.483	445.814	703.331	539.343	0.382563	0.0166761	0.405402	CNOT6L	NW_023666037.1	4562902	4666026	-	10210	protein_coding	CCR4-NOT transcription complex subunit 6 like, transcript variant X3 && Q96LI5.2 RecName: Full=CCR4-NOT transcription complex subunit 6-like; AltName: Full=Carbon catabolite repressor protein 4 homolog B && PF03372:Endonuclease/Exonuclease/phosphatase family|PF13855:Leucine rich repeat	Exo_endo_phos
103222976	207.245	183.67	208.622	132.541	149.387	154.008	199.846	145.312	0.459797	0.0167534	0.406632	ZNF74	NW_023666085.1	1617354	1633233	+	4011	protein_coding	zinc finger protein 74, transcript variant X1 && Q16587.3 RecName: Full=Zinc finger protein 74; AltName: Full=Zinc finger protein 520; AltName: Full=hZNF7 && PF01352:KRAB box|PF13900:Putative domain of unknown function	KRAB
103230453	108.51	90.8144	49.7729	161.778	129.225	109.427	83.0325	133.477	-0.682467	0.0167963	0.407023	BOLA2B	NW_023666068.1	3067650	3069097	-	1074	protein_coding	bolA family member 2B, transcript variant X1 && Q9H3K6.1 RecName: Full=BolA-like protein 2 && PF01722:BolA-like protein|PF01541:GIY-YIG catalytic domain	GIY-YIG
103224788	871.014	847.941	903.324	813.764	625.044	653.523	874.093	697.444	0.325837	0.01691	0.409125	NDC1	NW_023666033.1	38118705	38186249	-	6262	protein_coding	NDC1 transmembrane nucleoporin, transcript variant X3 && Q9BTX1.2 RecName: Full=Nucleoporin NDC1; Short=hNDC1; AltName: Full=Transmembrane protein 48 && PF09531:Nucleoporin protein Ndc1-Nup	-
119628085	35.1925	23.4689	59.3038	102.33	76.9849	44.5814	39.3217	74.632	-0.928096	0.0170599	0.412095	LOC119628085	NW_023666048.1	133100435	133100863	-	429	protein_coding	NADH dehydrogenase [ubiquinone] 1 alpha subcomplex subunit 1-like && Q7JGX4.1 RecName: Full=NADH dehydrogenase [ubiquinone] 1 alpha subcomplex subunit 1; AltName: Full=Complex I-MWFE; Short=CI-MWFE; AltName: Full=NADH-ubiquinone oxidoreductase MWFE subunit >Q8SPF0.1 RecName: Full=NADH dehydrogenase [ubiquinone] 1 alpha subcomplex subunit 1; AltName: Full=Complex I-MWFE; Short=CI-MWFE; AltName: Fu…	-
novel.906	31.2822	13.265	9.53097	71.1434	39.4089	20.2643	18.0261	43.6055	-1.26934	0.0171575	0.413796	-	NW_023666056.1	2775082	2799829	+	290	-	- && P14209.1 RecName: Full=CD99 antigen; AltName: Full=12E7; AltName: Full=E2 antigen; AltName: Full=Protein MIC2; AltName: Full=T-cell surface glycoprotein E2; AltName: CD_antigen=CD99; Flags: Precursor && -	-
103245406	16851.3	12206.9	13911	17401.9	17832.1	17290.5	14323.1	17508.2	-0.289663	0.0172672	0.41578	RPLP1	NW_023666048.1	127478852	127481262	+	527	protein_coding	ribosomal protein lateral stalk subunit P1 && P05386.1 RecName: Full=60S acidic ribosomal protein P1 >Q56K14.1 RecName: Full=60S acidic ribosomal protein P1 && PF00428:60s Acidic ribosomal protein	-
novel.1466	154.456	338.768	278.516	170.549	193.379	150.969	257.247	171.632	0.58217	0.0174631	0.419796	-	NW_023669095.1	1	5579	-	4753	-	- && Q09666.2 RecName: Full=Neuroblast differentiation-associated protein AHNAK; AltName: Full=Desmoyokin && -	-
103238250	133.927	108.161	113.313	218.303	142.055	158.061	118.467	172.807	-0.54337	0.0175	0.419796	IMMP1L	NW_023666038.1	130842507	130926241	+	1890	protein_coding	inner mitochondrial membrane peptidase subunit 1, transcript variant X7 && Q96LU5.1 RecName: Full=Mitochondrial inner membrane protease subunit 1; AltName: Full=IMP1-like protein && PF00717:Peptidase S24-like	Peptidase_S24
103216094	335.306	346.931	386.534	326.48	233.704	240.132	356.257	266.772	0.417227	0.0175168	0.419796	DNA2	NW_023666048.1	23687256	23749223	+	4887	protein_coding	DNA replication helicase/nuclease 2, transcript variant X2 && P51530.3 RecName: Full=DNA replication ATP-dependent helicase/nuclease DNA2; Short=hDNA2; AltName: Full=DNA replication ATP-dependent helicase-like homolog; Includes: RecName: Full=DNA replication nuclease DNA2; Includes: RecName: Full=DNA replication ATP-dependent helicase DNA2 && PF08696:DNA replication factor Dna2|PF13087:AAA domain…	-
103228611	2303.15	3188.71	2729.04	2349.68	2184.9	2108.5	2740.3	2214.36	0.307326	0.0175804	0.420657	ROBO2	NW_023666041.1	65887247	67640347	+	12980	protein_coding	roundabout guidance receptor 2, transcript variant X4 && Q7TPD3.2 RecName: Full=Roundabout homolog 2; Flags: Precursor && PF07679:Immunoglobulin I-set domain|PF00041:Fibronectin type III domain	I-set
103225653	651.061	1044.88	876.849	596.435	687.365	680.88	857.595	654.893	0.388659	0.0176922	0.422665	RERE	NW_023666054.1	26963344	27436567	+	11592	protein_coding	arginine-glutamic acid dipeptide repeats, transcript variant X4 && Q9P2R6.2 RecName: Full=Arginine-glutamic acid dipeptide repeats protein; AltName: Full=Atrophin-1-like protein; AltName: Full=Atrophin-1-related protein && -	-
103227436	11738.7	8468.19	9701.47	12605.1	11719.1	12317.6	9969.44	12213.9	-0.292897	0.0177531	0.423113	RPL14	NW_023666041.1	165248722	165263817	-	1587	protein_coding	ribosomal protein L14, transcript variant X3 && P50914.4 RecName: Full=60S ribosomal protein L14; AltName: Full=CAG-ISL 7 && PF01929:Ribosomal protein L14	-
119621674	2.93271	7.1427	9.53097	34.1099	12.8308	14.185	6.53546	20.3752	-1.64727	0.0177666	0.423113	LOC119621674	NW_023666037.1	42729749	42730161	-	413	protein_coding	cytochrome c oxidase subunit 6C-like && Q7YRK2.1 RecName: Full=Cytochrome c oxidase subunit 6C; AltName: Full=Cytochrome c oxidase polypeptide VIc && PF02937:Cytochrome c oxidase subunit VIc	-
novel.487	130.994	135.711	85.7788	81.8637	74.2354	73.9646	117.495	76.6879	0.616925	0.0178124	0.42354	-	NW_023666045.1	32951773	32959682	+	7910	-	- && Q96CB5.2 RecName: Full=Putative uncharacterized protein C8orf44 && -	-
103241641	4245.58	5374.37	4490.15	5230.51	6042.39	5869.55	4703.37	5714.15	-0.280888	0.018024	0.427674	AMOTL2	NW_023666041.1	28986214	29005590	+	4934	protein_coding	angiomotin like 2, transcript variant X5 && Q9Y2J4.3 RecName: Full=Angiomotin-like protein 2; AltName: Full=Leman coiled-coil protein; Short=LCCP && PF12240:Angiomotin C terminal	-
103236877	762.504	790.799	839.785	707.536	615.879	617.047	797.696	646.821	0.302334	0.0180426	0.427674	YTHDF3	NW_023666039.1	82493022	82535890	-	5458	protein_coding	YTH N6-methyladenosine RNA binding protein 3, transcript variant X3 && Q7Z739.1 RecName: Full=YTH domain-containing family protein 3 >Q5RFL8.1 RecName: Full=YTH domain-containing family protein 3 && PF04146:YT521-B-like domain	YTH
novel.416	3.91028	7.1427	10.59	1.94914	0	0	7.21432	0.649712	3.47767	0.0181134	1	-	NW_023666043.1	58152179	58153237	+	255	-	- && - && -	-
103215161	560.147	715.291	719.059	577.919	464.659	516.739	664.832	519.772	0.355002	0.0181548	0.429585	RICTOR	NW_023666071.1	28126791	28254601	-	10512	protein_coding	RPTOR independent companion of MTOR complex 2, transcript variant X7 && Q6R327.1 RecName: Full=Rapamycin-insensitive companion of mTOR; AltName: Full=AVO3 homolog; Short=hAVO3 && PF14666:Rapamycin-insensitive companion of mTOR, middle domain|PF14663:Rapamycin-insensitive companion of mTOR RasGEF_N domain|PF14664:Rapamycin-insensitive companion of mTOR, N-term|PF14668:Rapamycin-insensitive compani…	-
103236820	12766.1	10071.2	10993.4	12786.3	13844.4	14063.4	11276.9	13564.7	-0.266456	0.0181797	0.429585	RPS20	NW_023666039.1	89689679	89691170	+	584	protein_coding	ribosomal protein S20 && P60868.1 RecName: Full=40S ribosomal protein S20 >P60866.1 RecName: Full=40S ribosomal protein S20 >P60867.1 RecName: Full=40S ribosomal protein S20 >Q4R5D0.1 RecName: Full=40S ribosomal protein S20 >Q3ZBH8.1 RecName: Full=40S ribosomal protein S20 && PF00338:Ribosomal protein S10p/S20e	Ribosomal_S10
103244265	886.655	1036.71	977.454	860.543	736.855	756.871	966.941	784.756	0.301126	0.0183145	0.431765	CHD1	NW_023666036.1	11977236	12048790	+	6696	protein_coding	chromodomain helicase DNA binding protein 1, transcript variant X1 && O14646.2 RecName: Full=Chromodomain-helicase-DNA-binding protein 1; Short=CHD-1; AltName: Full=ATP-dependent helicase CHD1 && PF13907:Domain of unknown function (DUF4208)|PF00271:Helicase conserved C-terminal domain|PF00176:SNF2 family N-terminal domain|PF00385:Chromo (CHRromatin Organisation MOdifier) domain	SNF2_N
103225797	1530.87	1122.42	1249.62	1637.27	1611.18	1582.64	1300.97	1610.37	-0.307543	0.0183288	0.431765	MRPL20	NW_023666054.1	34584210	34588291	+	754	protein_coding	mitochondrial ribosomal protein L20 && Q9BYC9.1 RecName: Full=39S ribosomal protein L20, mitochondrial; Short=L20mt; Short=MRP-L20; Flags: Precursor && -	-
103237685	441.861	327.544	348.41	578.893	440.83	453.92	372.605	491.214	-0.397911	0.0185237	0.43568	LOC103237685	NW_023666039.1	92755741	92757033	+	1293	pseudogene	- && P68104.1 RecName: Full=Elongation factor 1-alpha 1; Short=EF-1-alpha-1; AltName: Full=Elongation factor Tu; Short=EF-Tu; AltName: Full=Eukaryotic elongation factor 1 A-1; Short=eEF1A-1; AltName: Full=Leukocyte receptor cluster member 7 >P68103.1 RecName: Full=Elongation factor 1-alpha 1; Short=EF-1-alpha-1; AltName: Full=Elongation factor Tu; Short=EF-Tu; AltName: Full=Eukaryotic elongation …	GTP_EFTU
103227019	4.88785	8.16309	5.29498	21.4405	15.5803	17.2246	6.11531	18.0818	-1.56417	0.0185525	1	LOC103227019	NW_023666072.1	5990282	5996813	+	954	lncRNA	uncharacterized LOC103227019, transcript variant X2 && - && -	-
103225597	261.011	288.769	256.277	178.346	228.205	196.563	268.686	201.038	0.41759	0.018599	0.43632	CLCN6	NW_023666054.1	23816466	23855604	-	5686	protein_coding	chloride voltage-gated channel 6, transcript variant X2 && P51797.2 RecName: Full=Chloride transport protein 6; AltName: Full=Chloride channel protein 6; Short=ClC-6 && PF00571:CBS domain|PF00654:Voltage gated chloride channel	Voltage_CLC
119618173	28.3495	36.7339	37.0649	55.5504	74.2354	49.6475	34.0494	59.8111	-0.816461	0.0186083	0.43632	LOC119618173	NW_023666044.1	30176090	30185940	+	1139	transcribed_pseudogene	patr class I histocompatibility antigen, alpha chain E-like && Q95IT3.1 RecName: Full=Patr class I histocompatibility antigen, alpha chain E; AltName: Full=MHC class I antigen E; Flags: Precursor && PF00129:Class I Histocompatibility antigen, domains alpha 1 and 2|PF07654:Immunoglobulin C1-set domain	C1-set
103214248	255.146	414.277	398.183	295.294	235.537	242.158	355.868	257.663	0.465219	0.0186908	0.437578	BRCA2	NW_023666057.1	33194816	33282150	-	13300	protein_coding	BRCA2 DNA repair associated, transcript variant X1 && P51587.3 RecName: Full=Breast cancer type 2 susceptibility protein; AltName: Full=Fanconi anemia group D1 protein && PF13900:Putative domain of unknown function|PF09103:BRCA2, oligonucleotide/oligosaccharide-binding, domain 1|PF09104:BRCA2, oligonucleotide/oligosaccharide-binding, domain 3|PF09121:Tower|PF09169:BRCA2, helical|PF00634:BRCA2 rep…	-
103224405	76.2504	56.1212	57.1858	106.228	103.563	85.11	63.1858	98.3003	-0.636702	0.0188004	0.439466	F3	NW_023666033.1	79312870	79325353	-	2263	protein_coding	coagulation factor III, tissue factor, transcript variant X1 && P13726.1 RecName: Full=Tissue factor; Short=TF; AltName: Full=Coagulation factor III; AltName: Full=Thromboplastin; AltName: CD_antigen=CD142; Flags: Precursor && PF13900:Putative domain of unknown function|PF09294:Interferon-alpha/beta receptor, fibronectin type III|PF01108:Tissue factor	-
103238302	865.149	1018.35	1078.06	929.738	655.288	730.527	987.184	771.851	0.354987	0.0189216	0.44162	LARP4	NW_023666037.1	199402273	199485653	-	6671	protein_coding	La ribonucleoprotein 4, transcript variant X4 && Q71RC2.3 RecName: Full=La-related protein 4; AltName: Full=La ribonucleoprotein domain family member 4 && PF05383:La domain	-
103230521	1152.55	1312.22	1344.93	1119.78	994.388	1017.27	1269.9	1043.81	0.282704	0.0190495	0.443923	FAM20B	NW_023666055.1	51801133	51850251	-	5992	protein_coding	FAM20B glycosaminoglycan xylosylkinase, transcript variant X2 && O75063.1 RecName: Full=Glycosaminoglycan xylosylkinase; AltName: Full=Xylose kinase && PF13900:Putative domain of unknown function|PF06702:Golgi casein kinase, C-terminal, Fam20	DUF1193
119627927	0	7.1427	6.35398	0	0	0	4.4989	0	4.65704	0.0191116	1	LOC119627927	NW_023666048.1	23655547	23656438	-	892	transcribed_pseudogene	60S ribosomal protein L26-like && P61256.1 RecName: Full=60S ribosomal protein L26 >P61257.1 RecName: Full=60S ribosomal protein L26 >P61254.1 RecName: Full=60S ribosomal protein L26 >P61255.1 RecName: Full=60S ribosomal protein L26; AltName: Full=Silica-induced gene 20 protein; Short=SIG-20 && PF16906:Ribosomal proteins L26 eukaryotic, L24P archaeal|PF13900:Putative domain of unknown function	-
103230815	1226.85	1533.64	1402.11	1174.35	1100.7	1138.85	1387.53	1137.97	0.285963	0.0191408	0.445145	HEATR1	NW_023666055.1	75774282	75836312	-	8561	protein_coding	HEAT repeat containing 1, transcript variant X2 && Q9H583.3 RecName: Full=HEAT repeat-containing protein 1; AltName: Full=Protein BAP28; Contains: RecName: Full=HEAT repeat-containing protein 1, N-terminally processed && PF12397:U3 small nucleolar RNA-associated protein 10|PF08146:BP28CT (NUC211) domain	-
103237576	76.2504	91.8348	82.6018	44.8301	62.3211	49.6475	83.5623	52.2662	0.674704	0.0191605	0.445145	ZNF707	NW_023666039.1	1973526	1985912	-	2983	protein_coding	zinc finger protein 707, transcript variant X2 && Q96C28.2 RecName: Full=Zinc finger protein 707 && PF00096:Zinc finger, C2H2 type|PF01352:KRAB box|PF13900:Putative domain of unknown function	KRAB
novel.1325	5.86542	5.10193	2.11799	27.2879	8.24838	12.1586	4.36178	15.8983	-1.8573	0.0192451	1	-	NW_023666113.1	512534	512824	-	291	-	- && Q6UX73.2 RecName: Full=UPF0764 protein C16orf89; Flags: Precursor && -	-
119621890	22.4841	14.2854	22.2389	8.77111	6.4154	6.07928	19.6695	7.0886	1.47255	0.0192894	0.447075	LOC119621890	NW_023666075.1	7326310	7327372	+	1063	protein_coding	histone H3.3A-like && P84245.2 RecName: Full=Histone H3.3 >P84243.2 RecName: Full=Histone H3.3 >P84244.2 RecName: Full=Histone H3.3 >P84246.2 RecName: Full=Histone H3.3 >P84247.2 RecName: Full=Histone H3.3; AltName: Full=H3.3A/B; AltName: Full=Histone H3 class II >P84248.2 RecName: Full=Histone H3.3 >P84249.2 RecName: Full=Histone H3.3; AltName: Full=H3.3Q; AltName: Full=H3.A/B >P84250.2 RecName:…	Histone
103235798	17.5962	29.5912	18.0029	56.5249	34.8265	38.5021	21.7301	43.2845	-0.99374	0.0193262	0.447075	LOC103235798	NW_023666037.1	912379	914781	-	1382	protein_coding	growth-regulated alpha protein && P09341.1 RecName: Full=Growth-regulated alpha protein; AltName: Full=C-X-C motif chemokine 1; AltName: Full=GRO-alpha(1-73); AltName: Full=Melanoma growth stimulatory activity; Short=MGSA; AltName: Full=Neutrophil-activating protein 3; Short=NAP-3; Contains: RecName: Full=GRO-alpha(4-73); Contains: RecName: Full=GRO-alpha(5-73); Contains: RecName: Full=GRO-alpha(…	-
103247201	2611.09	2255.05	2451.58	3194.63	2744.88	2843.08	2439.24	2927.53	-0.263146	0.0193793	0.447075	ENSA	NW_023666038.1	12652568	12660079	+	3719	protein_coding	endosulfine alpha, transcript variant X3 && O43768.1 RecName: Full=Alpha-endosulfine; AltName: Full=ARPP-19e && PF04667:cAMP-regulated phosphoprotein/endosulfine conserved region	-
103223856	1039.16	1347.93	1087.59	811.815	1008.14	949.381	1158.23	923.11	0.327123	0.0193852	0.447075	IQGAP3	NW_023666038.1	6586464	6633765	+	6116	protein_coding	IQ motif containing GTPase activating protein 3, transcript variant X1 && Q86VI3.2 RecName: Full=Ras GTPase-activating-like protein IQGAP3 && PF03836:RasGAP C-terminus|PF00616:GTPase-activator protein for Ras-like GTPase|PF00307:Calponin homology (CH) domain	CH
103245447	61.5869	41.8358	47.6549	105.253	68.7365	74.9778	50.3592	82.9892	-0.718549	0.0194044	0.447075	PI3	NW_023666050.1	67297736	67300191	-	1372	protein_coding	peptidase inhibitor 3 && P19957.3 RecName: Full=Elafin; AltName: Full=Elastase-specific inhibitor; Short=ESI; AltName: Full=Peptidase inhibitor 3; Short=PI-3; AltName: Full=Protease inhibitor WAP3; AltName: Full=Skin-derived antileukoproteinase; Short=SKALP; AltName: Full=WAP four-disulfide core domain protein 14; Flags: Precursor && PF00095:WAP-type (Whey Acidic Protein) 'four-disulfide core'|PF…	-
103217381	328.463	304.075	342.056	251.438	240.119	262.422	324.865	251.327	0.370591	0.0194493	0.447075	HOXD4	NW_023666040.1	137878916	137898282	-	11050	protein_coding	homeobox D4, transcript variant X1 && A2D4P8.1 RecName: Full=Homeobox protein Hox-D4 >A2D5I1.1 RecName: Full=Homeobox protein Hox-D4 && PF00046:Homeobox domain	Homeobox
103218489	2539.73	3366.25	2884.71	1934.52	2638.56	2428.67	2930.23	2333.92	0.328113	0.0194742	0.447075	ATN1	NW_023666063.1	1244409	1258202	-	4386	protein_coding	atrophin 1, transcript variant X2 && Q5IS70.1 RecName: Full=Atrophin-1; AltName: Full=Dentatorubral-pallidoluysian atrophy protein homolog && PF03154:Atrophin-1 family	Atrophin-1
103229706	1334.38	2021.39	1606.5	1099.31	1418.72	1344.53	1654.09	1287.52	0.361226	0.019485	0.447075	RTL1	NW_023666053.1	65999877	66028159	-	7639	protein_coding	retrotransposon Gag like 1, transcript variant X5 && A6NKG5.3 RecName: Full=Retrotransposon-like protein 1; AltName: Full=Mammalian retrotransposon derived protein 1; AltName: Full=Paternally expressed gene 11 protein; AltName: Full=Retrotransposon-derived protein PEG11 && PF16297:Domain of unknown function (DUF4939)|PF13975:gag-polyprotein putative aspartyl protease	-
103248170	833.867	664.271	754.006	957.026	881.66	940.262	750.715	926.316	-0.302853	0.0195253	0.447075	HIKESHI	NW_023666043.1	48116442	48166252	-	1138	protein_coding	heat shock protein nuclear import factor hikeshi, transcript variant X3 && Q53FT3.2 RecName: Full=Protein Hikeshi && PF05603:Protein of unknown function (DUF775)	-
103243276	3356.97	2338.73	2700.44	3625.39	3266.36	3525.98	2798.71	3472.58	-0.311067	0.0195378	0.447075	LOC103243276	NW_023666077.1	30166810	30167381	-	572	protein_coding	60S ribosomal protein L21 && P46778.2 RecName: Full=60S ribosomal protein L21 && PF01157:Ribosomal protein L21e	-
103245320	1218.05	942.837	1027.23	1366.34	1286.75	1265.5	1062.71	1306.2	-0.297354	0.0196219	0.448324	COX5A	NW_023666048.1	133097621	133131704	-	950	protein_coding	cytochrome c oxidase subunit 5A, mitochondrial, transcript variant X2 && Q53CF8.1 RecName: Full=Cytochrome c oxidase subunit 5A, mitochondrial; AltName: Full=Cytochrome c oxidase polypeptide Va; Flags: Precursor && PF02284:Cytochrome c oxidase subunit Va	-
103228794	512.246	699.985	622.69	500.928	453.661	486.343	611.641	480.31	0.348567	0.0196925	0.449262	MARF1	NW_023666068.1	15377055	15423836	+	7737	protein_coding	meiosis regulator and mRNA stability factor 1, transcript variant X1 && Q9Y4F3.6 RecName: Full=Meiosis arrest female protein 1; AltName: Full=Limkain-b1 && PF11608:Limkain b1|PF01936:NYN domain|PF12872:OST-HTH/LOTUS domain	DUF88
103232178	972.682	809.166	956.274	783.552	693.78	744.712	912.707	740.682	0.301551	0.0198251	0.450259	SHCBP1	NW_023666047.1	44123360	44164876	+	3459	protein_coding	SHC binding and spindle associated 1 && Q8NEM2.3 RecName: Full=SHC SH2 domain-binding protein 1 && PF13900:Putative domain of unknown function|PF13229:Right handed beta helix region	-
103220054	238.527	388.767	347.351	266.057	220.873	221.894	324.882	236.275	0.458795	0.0198367	0.450259	ALMS1	NW_023666045.1	78295878	78526188	+	12526	protein_coding	ALMS1 centrosome and basal body associated protein && Q8TCU4.3 RecName: Full=Alstrom syndrome protein 1 && PF15309:ALMS motif	-
103224971	2379.4	2204.03	2259.9	1728.88	2080.42	1895.72	2281.11	1901.68	0.262362	0.0198494	0.450259	CDC20	NW_023666033.1	27468097	27472613	+	1936	protein_coding	cell division cycle 20 && Q12834.2 RecName: Full=Cell division cycle protein 20 homolog; AltName: Full=p55CDC && -	-
103223818	673.545	714.27	757.183	644.189	554.474	523.832	714.999	574.165	0.316148	0.0199008	0.450259	ZFYVE16	NW_023666049.1	23441512	23506157	+	8264	protein_coding	zinc finger FYVE-type containing 16, transcript variant X1 && Q7Z3T8.3 RecName: Full=Zinc finger FYVE domain-containing protein 16; AltName: Full=Endofin; AltName: Full=Endosome-associated FYVE domain protein && PF11979:Domain of unknown function (DUF3480)|PF01363:FYVE zinc finger	FYVE
103245927	1414.54	1164.26	1212.55	1647.99	1423.3	1553.26	1263.79	1541.52	-0.286232	0.0199123	0.450259	SCG5	NW_023666048.1	90640439	90694840	+	1450	protein_coding	secretogranin V, transcript variant X1 && P05408.2 RecName: Full=Neuroendocrine protein 7B2; AltName: Full=Pituitary polypeptide; AltName: Full=Secretogranin V; AltName: Full=Secretogranin-5; AltName: Full=Secretory granule endocrine protein I; Contains: RecName: Full=N-terminal peptide; Contains: RecName: Full=C-terminal peptide; Flags: Precursor && PF05281:Neuroendocrine protein 7B2 precursor (…	-
103242746	8.79812	8.16309	4.23599	17.5422	20.1627	21.2775	7.06573	19.6608	-1.47102	0.019914	0.450259	CUNH17orf50	NW_023666075.1	733722	734857	-	1036	protein_coding	chromosome unknown C17orf50 homolog && Q8WW18.2 RecName: Full=Uncharacterized protein C17orf50 && PF15470:Domain of unknown function (DUF4637)	-
103245852	3670.77	2690.76	3081.68	4282.25	3690.69	3664.79	3147.74	3879.25	-0.301354	0.0200856	0.453273	SRP14	NW_023666048.1	97989442	97992625	-	850	protein_coding	signal recognition particle 14 && P37108.2 RecName: Full=Signal recognition particle 14 kDa protein; Short=SRP14; AltName: Full=18 kDa Alu RNA-binding protein && PF02290:Signal recognition particle 14kD protein	-
103230420	25.4168	21.4281	25.4159	47.7538	39.4089	47.621	24.0869	44.9279	-0.898265	0.020107	0.453273	PTGS2	NW_023666055.1	43903786	43913892	+	5956	protein_coding	prostaglandin-endoperoxide synthase 2 && P35354.2 RecName: Full=Prostaglandin G/H synthase 2; AltName: Full=Cyclooxygenase-2; Short=COX-2; AltName: Full=PHS II; AltName: Full=Prostaglandin H2 synthase 2; Short=PGH synthase 2; Short=PGHS-2; AltName: Full=Prostaglandin-endoperoxide synthase 2; Flags: Precursor && PF03098:Animal haem peroxidase	An_peroxidase
103244488	3641.45	2678.51	3153.69	4271.53	3720.93	3659.73	3157.88	3884.06	-0.298522	0.0201679	0.453971	HINT1	NW_023666034.1	43941290	43947437	+	1585	protein_coding	histidine triad nucleotide binding protein 1, transcript variant X2 && P49773.2 RecName: Full=Histidine triad nucleotide-binding protein 1; AltName: Full=Adenosine 5'-monophosphoramidase; AltName: Full=Protein kinase C inhibitor 1; AltName: Full=Protein kinase C-interacting protein 1; Short=PKCI-1 && PF01230:HIT domain	HIT
103214670	3998.26	5326.42	4889.39	4062	3854.74	3784.35	4738.02	3900.36	0.280594	0.0202152	0.454363	ABCC4	NW_023666046.1	30211012	30527853	-	7983	protein_coding	ATP binding cassette subfamily C member 4, transcript variant X5 && O15439.3 RecName: Full=Multidrug resistance-associated protein 4; AltName: Full=ATP-binding cassette sub-family C member 4; AltName: Full=MRP/cMOAT-related ABC transporter; AltName: Full=Multi-specific organic anion transporter B; Short=MOAT-B && PF00664:ABC transporter transmembrane region|PF00005:ABC transporter	ABC_membrane
103233929	146.635	108.161	102.723	166.651	161.302	180.352	119.173	169.435	-0.505491	0.0202585	0.454665	SWSAP1	NW_023666074.1	9582269	9583793	-	944	protein_coding	SWIM-type zinc finger 7 associated protein 1 && Q6NVH7.1 RecName: Full=ATPase SWSAP1; AltName: Full=SWIM-type zinc finger 7-associated protein 1; AltName: Full=SWS1-associated protein 1; AltName: Full=ZSWIM7-associated protein 1; Short=ZSWIM7AP1 && -	-
103217876	378.319	411.216	371.708	318.684	297.858	296.872	387.081	304.471	0.346404	0.0203127	0.455207	STK36	NW_023666040.1	94796639	94827896	-	5013	protein_coding	serine/threonine kinase 36, transcript variant X2 && Q9NRP7.2 RecName: Full=Serine/threonine-protein kinase 36; AltName: Full=Fused homolog && PF13646:HEAT repeats|PF00069:Protein kinase domain	Pkinase
103217668	3971.86	4303.99	4532.51	3870.01	3351.59	3548.27	4269.45	3589.96	0.250067	0.0204455	0.457509	BMPR2	NW_023666040.1	111076327	111285567	-	13644	protein_coding	bone morphogenetic protein receptor type 2, transcript variant X2 && Q13873.2 RecName: Full=Bone morphogenetic protein receptor type-2; Short=BMP type-2 receptor; Short=BMPR-2; AltName: Full=Bone morphogenetic protein receptor type II; Short=BMP type II receptor; Short=BMPR-II; Flags: Precursor && PF01064:Activin types I and II receptor domain|PF00069:Protein kinase domain|PF13900:Putative domain…	Pkinase
103236323	1259.11	1664.25	1777	1335.16	1191.43	1233.08	1566.79	1253.22	0.321924	0.0205005	0.458066	OTUD4	NW_023666037.1	71349422	71397341	-	7898	protein_coding	OTU deubiquitinase 4, transcript variant X4 && Q01804.4 RecName: Full=OTU domain-containing protein 4; AltName: Full=HIV-1-induced protein HIN-1 && PF02338:OTU-like cysteine protease	OTU
103219543	1.95514	4.08155	1.059	15.5931	8.24838	9.11892	2.36523	10.9868	-2.21173	0.0205007	1	TMEM252	NW_023666038.1	68037474	68043323	-	2807	protein_coding	transmembrane protein 252 && Q8N6L7.1 RecName: Full=Transmembrane protein 252 && PF15664:Transmembrane protein 252 family	-
103221590	0.977569	3.06116	2.11799	9.74568	9.16486	11.1454	2.05224	10.0186	-2.2928	0.0205596	1	ETV7	NW_023666044.1	36315638	36339738	-	2633	protein_coding	ETS variant transcription factor 7, transcript variant X2 && Q9Y603.1 RecName: Full=Transcription factor ETV7; AltName: Full=ETS translocation variant 7; AltName: Full=ETS-related protein Tel2; AltName: Full=Tel-related Ets factor; AltName: Full=Transcription factor Tel-2 && PF02198:Sterile alpha motif (SAM)/Pointed domain|PF00178:Ets-domain	Ets
103214341	294.248	471.418	402.419	356.692	235.537	248.237	389.362	280.155	0.474672	0.0205854	0.459287	AKAP11	NW_023666057.1	23710925	23762673	-	10628	protein_coding	A-kinase anchoring protein 11, transcript variant X5 && Q9UKA4.1 RecName: Full=A-kinase anchor protein 11; Short=AKAP-11; AltName: Full=A-kinase anchor protein 220 kDa; Short=AKAP 220; Short=hAKAP220; AltName: Full=Protein kinase A-anchoring protein 11; Short=PRKA11 && -	-
103248398	733.177	592.844	644.929	943.382	754.268	777.135	656.984	824.928	-0.328015	0.020753	0.462348	ACAT1	NW_023666043.1	26378291	26404565	-	1537	protein_coding	acetyl-CoA acetyltransferase 1 && P24752.1 RecName: Full=Acetyl-CoA acetyltransferase, mitochondrial; AltName: Full=Acetoacetyl-CoA thiolase; AltName: Full=T2; Flags: Precursor && PF02803:Thiolase, C-terminal domain|PF00108:Thiolase, N-terminal domain	Thiolase_N
novel.788	39.1028	35.7135	58.2448	14.6185	16.4968	34.4493	44.3537	21.8548	1.02496	0.0207944	0.462593	-	NW_023666052.1	937407	940093	-	1701	-	- && Q8WTZ3.1 RecName: Full=Zinc finger protein ENSP00000375192 && -	-
119620702	0.977569	2.04077	1.059	1.94914	10.9978	14.185	1.35911	9.04399	-2.73464	0.0209131	1	LOC119620702	NW_023666063.1	14921520	14924288	-	1366	lncRNA	uncharacterized LOC119620702 && - && -	-
103249062	577.743	492.847	512.555	685.121	636.042	638.325	527.715	653.162	-0.307281	0.0209319	0.46497	LOC103249062	NW_023666057.1	37616415	37618526	-	1250	protein_coding	DNA-directed RNA polymerases I and III subunit RPAC2 && Q9Y2S0.1 RecName: Full=DNA-directed RNA polymerases I and III subunit RPAC2; Short=RNA polymerases I and III subunit AC2; AltName: Full=AC19; AltName: Full=DNA-directed RNA polymerase I subunit D; AltName: Full=RNA polymerase I 16 kDa subunit; Short=RPA16; AltName: Full=RPC16; AltName: Full=hRPA19 && -	-
103232263	741.975	599.987	836.608	1042.79	827.587	897.707	726.19	922.694	-0.345543	0.0210577	0.467081	SH3BGRL	NW_023666067.1	10840774	10969170	-	966	protein_coding	SH3 domain binding glutamate rich protein like && O75368.1 RecName: Full=SH3 domain-binding glutamic acid-rich-like protein >Q5RFN7.1 RecName: Full=SH3 domain-binding glutamic acid-rich-like protein >Q4R7R5.1 RecName: Full=SH3 domain-binding glutamic acid-rich-like protein && PF04908:SH3-binding, glutamic acid-rich protein	-
103225138	1378.37	1462.21	1356.58	1199.69	1226.26	1063.87	1399.05	1163.28	0.266002	0.0211212	0.467618	ZMYM4	NW_023666033.1	19099503	19257508	+	7756	protein_coding	zinc finger MYM-type containing 4, transcript variant X6 && Q5VZL5.1 RecName: Full=Zinc finger MYM-type protein 4; AltName: Full=Zinc finger protein 262 && PF06467:MYM-type Zinc finger with FCS sequence motif|PF12012:Domain of unknown function (DUF3504)	-
119619015	9.77569	2.04077	4.23599	0.974568	0	0	5.35082	0.324856	3.95188	0.0211495	1	LOC119619015	NW_023666053.1	5269277	5276738	+	713	lncRNA	uncharacterized LOC119619015 && - && PF13900:Putative domain of unknown function	-
103227199	16.6187	24.4893	29.6519	39.9573	40.3254	54.7135	23.5866	44.9987	-0.934068	0.0211539	0.467618	LOC103227199	NW_023668219.1	1811	2488	+	678	pseudogene	- && Q3B7M4.1 RecName: Full=Zinc finger protein 746 && PF01352:KRAB box	KRAB
103244637	67.4523	72.4474	57.1858	41.9064	37.5759	39.5153	65.6952	39.6659	0.729018	0.0211742	0.467618	PROB1	NW_023666034.1	35819685	35824909	+	5225	protein_coding	proline rich basic protein 1 && E7EW31.2 RecName: Full=Proline-rich basic protein 1 && PF15232:Domain of unknown function (DUF4585)	-
103247334	5868.35	4560.11	5142.49	6598.8	6055.23	6077.26	5190.31	6243.76	-0.26653	0.0212451	0.468503	LOC103247334	NW_023666065.1	32209084	32212570	+	1849	protein_coding	ADP/ATP translocase 2 && P05141.7 RecName: Full=ADP/ATP translocase 2; AltName: Full=ADP,ATP carrier protein 2; AltName: Full=ADP,ATP carrier protein, fibroblast isoform; AltName: Full=Adenine nucleotide translocator 2; Short=ANT 2; AltName: Full=Solute carrier family 25 member 5; Contains: RecName: Full=ADP/ATP translocase 2, N-terminally processed && PF00153:Mitochondrial carrier protein	Mito_carr
103244726	630.532	941.817	791.071	623.723	613.129	616.034	787.806	617.629	0.350794	0.0212854	0.468712	ZMYND8	NW_023666050.1	65181903	65331185	+	12069	protein_coding	zinc finger MYND-type containing 8, transcript variant X2 && Q9ULU4.2 RecName: Full=Protein kinase C-binding protein 1; AltName: Full=Cutaneous T-cell lymphoma-associated antigen se14-3; Short=CTCL-associated antigen se14-3; AltName: Full=Rack7; AltName: Full=Zinc finger MYND domain-containing protein 8 && PF00439:Bromodomain|PF12064:Domain of unknown function (DUF3544)|PF00855:PWWP domain	Bromodomain
103248619	5398.14	4529.49	4683.94	2882.77	4355.14	4297.04	4870.53	3844.98	0.341113	0.0213251	0.468906	H2AFX	NW_023666043.1	15565922	15567520	+	1401	protein_coding	histone H2AX && P16104.2 RecName: Full=Histone H2AX; Short=H2a/x; AltName: Full=Histone H2A.X && PF16211:C-terminus of histone H2A|PF00125:Core histone H2A/H2B/H3/H4	Histone
103223287	12801.3	9190.62	10924.6	13000.7	13896.7	13186	10972.2	13361.1	-0.284173	0.0214001	0.469873	LGALS1	NW_023666045.1	105440547	105444741	-	597	protein_coding	galectin 1 && P09382.2 RecName: Full=Galectin-1; Short=Gal-1; AltName: Full=14 kDa laminin-binding protein; Short=HLBP14; AltName: Full=14 kDa lectin; AltName: Full=Beta-galactoside-binding lectin L-14-I; AltName: Full=Galaptin; AltName: Full=HBL; AltName: Full=HPL; AltName: Full=Lactose-binding lectin 1; AltName: Full=Lectin galactoside-binding soluble 1; AltName: Full=Putative MAPK-activating p…	-
103248953	2454.68	1822.41	2146.59	2827.22	2483.68	2558.36	2141.22	2623.09	-0.292678	0.0215057	0.470984	SAP18	NW_023666057.1	44543593	44553130	+	2656	protein_coding	Sin3A associated protein 18 && O00422.1 RecName: Full=Histone deacetylase complex subunit SAP18; AltName: Full=18 kDa Sin3-associated polypeptide; AltName: Full=2HOR0202; AltName: Full=Cell growth-inhibiting gene 38 protein; AltName: Full=Sin3-associated polypeptide p18 >Q5RDT5.1 RecName: Full=Histone deacetylase complex subunit SAP18; AltName: Full=18 kDa Sin3-associated polypeptide; AltName: Fu…	-
119620160	14.6635	23.4689	31.7699	34.1099	65.0705	39.5153	23.3008	46.2319	-0.995211	0.0215385	0.470984	LOC119620160	NW_023666058.1	17520521	17524575	+	3031	protein_coding	WAS/WASL-interacting protein family member 1-like && - && -	-
novel.33	36.1701	18.367	21.1799	52.6267	44.9078	45.5946	25.239	47.7097	-0.914652	0.0215436	0.470984	-	NW_023666033.1	13280153	13283006	-	1522	-	- && - && -	-
103217075	575.788	425.501	599.392	809.866	555.391	740.659	533.561	701.972	-0.395353	0.0216151	0.471271	RND3	NW_023666040.1	163652947	163672492	+	2824	protein_coding	Rho family GTPase 3 && P61587.1 RecName: Full=Rho-related GTP-binding protein RhoE; AltName: Full=Protein MemB; AltName: Full=Rho family GTPase 3; AltName: Full=Rho-related GTP-binding protein Rho8; AltName: Full=Rnd3; Flags: Precursor >P61588.1 RecName: Full=Rho-related GTP-binding protein RhoE; AltName: Full=Rho family GTPase 3; AltName: Full=Rnd3; Flags: Precursor >Q6SA80.1 RecName: Full=Rho-r…	Ras
103232717	284.473	546.927	443.72	528.216	651.622	562.334	425.04	580.724	-0.451145	0.0216188	0.471271	LOC103232717	NW_023667523.1	1986	13481	+	1488	protein_coding	iduronate 2-sulfatase && P22304.1 RecName: Full=Iduronate 2-sulfatase; AltName: Full=Alpha-L-iduronate sulfate sulfatase; Short=Idursulfase; Contains: RecName: Full=Iduronate 2-sulfatase 42 kDa chain; Contains: RecName: Full=Iduronate 2-sulfatase 14 kDa chain; Flags: Precursor && PF00884:Sulfatase	Sulfatase
103235325	533.753	524.479	491.375	344.997	446.329	430.616	516.535	407.314	0.342673	0.0217032	0.471972	ZNF579	NW_023666045.1	821855	826026	-	2999	protein_coding	zinc finger protein 579, transcript variant X2 && Q8NAF0.2 RecName: Full=Zinc finger protein 579 && PF13900:Putative domain of unknown function	-
103240238	1077.28	1103.04	1210.43	1048.63	855.082	859.205	1130.25	920.974	0.29531	0.0217312	0.471972	CTR9	NW_023666038.1	151701811	151730736	-	4784	protein_coding	CTR9 homolog, Paf1/RNA polymerase II complex component && Q6PD62.1 RecName: Full=RNA polymerase-associated protein CTR9 homolog; AltName: Full=SH2 domain-binding protein 1 && PF13414:TPR repeat	-
103243555	31.2822	29.5912	29.6519	8.77111	17.4132	15.1982	30.1751	13.7942	1.12742	0.0217596	0.471972	LOC103243555	NW_023666077.1	38255968	38260471	-	3971	lncRNA	uncharacterized LOC103243555 && Q6B4Z3.1 RecName: Full=Histone demethylase UTY; AltName: Full=Ubiquitously transcribed TPR protein on the Y chromosome; AltName: Full=Ubiquitously transcribed Y chromosome tetratricopeptide repeat protein && PF13900:Putative domain of unknown function	-
103226390	1509.37	1093.85	1183.96	1744.48	1519.53	1466.12	1262.39	1576.71	-0.320479	0.0217752	0.471972	IL6	NW_023666042.1	69001958	69006830	+	1681	protein_coding	interleukin 6, transcript variant X2 && P79341.1 RecName: Full=Interleukin-6; Short=IL-6; Flags: Precursor && -	-
103244986	399.826	434.685	459.605	372.285	303.357	340.44	431.372	338.694	0.349094	0.0218341	0.472575	CREBRF	NW_023666034.1	3307959	3391600	-	7834	protein_coding	CREB3 regulatory factor, transcript variant X1 && Q8IUR6.2 RecName: Full=CREB3 regulatory factor; AltName: Full=Luman recruitment factor; Short=LRF && -	-
novel.1394	3.91028	4.08155	3.17699	0	0	0	3.72294	0	4.3877	0.0219861	1	-	NW_023666693.1	35962	36683	-	251	-	- && - && -	-
103235680	307.934	241.832	281.693	429.784	297.858	377.929	277.153	368.524	-0.410067	0.0220848	0.477321	CHIC2	NW_023666066.1	15317890	15373397	+	2610	protein_coding	cysteine rich hydrophobic domain 2 && Q9UKJ5.1 RecName: Full=Cysteine-rich hydrophobic domain-containing protein 2; AltName: Full=BrX-like translocated in leukemia && PF10256:Golgin subfamily A member 7/ERF4 family	-
103235636	555.259	653.047	562.327	522.368	441.746	447.841	590.211	470.652	0.326649	0.0222105	0.479355	REST	NW_023666066.1	12388814	12415743	-	8013	protein_coding	RE1 silencing transcription factor, transcript variant X2 && Q13127.3 RecName: Full=RE1-silencing transcription factor; AltName: Full=Neural-restrictive silencer factor; AltName: Full=X2 box repressor && -	-
103238101	1191.66	1211.2	1242.2	1103.21	941.232	981.804	1215.02	1008.75	0.268482	0.0224098	0.481713	NRP1	NW_023666056.1	41535637	41695579	-	6821	protein_coding	neuropilin 1, transcript variant X2 && O14786.3 RecName: Full=Neuropilin-1; AltName: Full=Vascular endothelial cell growth factor 165 receptor; AltName: CD_antigen=CD304; Flags: Precursor && PF11980:Domain of unknown function (DUF3481)|PF00431:CUB domain|PF00629:MAM domain, meprin/A5/mu|PF00754:F5/8 type C domain	CUB
103244577	5751.04	4916.22	5425.24	6312.28	6167.04	6447.08	5364.17	6308.8	-0.233958	0.0224338	0.481713	CXCL14	NW_023666034.1	39552142	39560916	+	2151	protein_coding	C-X-C motif chemokine ligand 14 && O95715.2 RecName: Full=C-X-C motif chemokine 14; AltName: Full=Chemokine BRAK; AltName: Full=MIP-2G; AltName: Full=Small-inducible cytokine B14; Flags: Precursor && -	-
103244343	381.252	292.851	392.888	515.546	384.924	498.501	355.664	466.324	-0.390237	0.0224813	0.481713	SRP19	NW_023666034.1	62275384	62304500	-	1339	protein_coding	signal recognition particle 19, transcript variant X3 && Q5RBR1.2 RecName: Full=Signal recognition particle 19 kDa protein; Short=SRP19 >P09132.3 RecName: Full=Signal recognition particle 19 kDa protein; Short=SRP19 && PF01922:SRP19 protein	SRP19
103222867	497.583	738.76	677.758	582.792	431.665	438.722	638.034	484.393	0.397165	0.0225601	0.481713	BDP1	NW_023666049.1	14557750	14670994	+	10885	protein_coding	B double prime 1, subunit of RNA polymerase III transcription initiation factor IIIB, transcript variant X2 && A6H8Y1.3 RecName: Full=Transcription factor TFIIIB component B'' homolog; AltName: Full=Transcription factor IIIB 150; Short=TFIIIB150; AltName: Full=Transcription factor-like nuclear regulator && PF15963:Myb DNA-binding like	-
103246287	462.39	554.07	565.504	431.734	429.832	397.18	527.321	419.582	0.328971	0.0226329	0.481713	ADGRA3	NW_023666047.1	74349494	74478695	+	4605	protein_coding	adhesion G protein-coupled receptor A3, transcript variant X2 && Q8IWK6.2 RecName: Full=Adhesion G protein-coupled receptor A3; AltName: Full=G-protein coupled receptor 125; Flags: Precursor && PF07679:Immunoglobulin I-set domain|PF00002:7 transmembrane receptor (Secretin family)|PF13855:Leucine rich repeat	7tm_2
103214374	13263.7	9930.4	12563.9	15793.8	13298.2	14470.7	11919.3	14520.9	-0.284806	0.0226399	0.481713	TPT1	NW_023666057.1	20628861	20633369	+	1336	protein_coding	tumor protein, translationally-controlled 1 && P13693.1 RecName: Full=Translationally-controlled tumor protein; Short=TCTP; AltName: Full=Fortilin; AltName: Full=Histamine-releasing factor; Short=HRF; AltName: Full=p23 >P61288.1 RecName: Full=Translationally-controlled tumor protein; Short=TCTP >A5A6K2.1 RecName: Full=Translationally-controlled tumor protein; Short=TCTP && PF00838:Translationally…	-
103237720	1717.59	1920.37	2156.12	1823.42	1343.57	1493.48	1931.36	1553.49	0.31408	0.0226818	0.481713	ATAD2	NW_023666039.1	22235801	22339390	+	5760	protein_coding	ATPase family AAA domain containing 2, transcript variant X2 && Q6PL18.1 RecName: Full=ATPase family AAA domain-containing protein 2; AltName: Full=AAA nuclear coregulator cancer-associated protein; Short=ANCCA && PF00439:Bromodomain|PF00004:ATPase family associated with various cellular activities (AAA)	AAA
103218942	523	597.946	523.144	408.344	448.162	462.025	548.03	439.51	0.318406	0.0227122	0.481713	TRIM32	NW_023666035.1	19970768	19983855	+	3414	protein_coding	tripartite motif containing 32, transcript variant X1 && Q13049.2 RecName: Full=E3 ubiquitin-protein ligase TRIM32; AltName: Full=72 kDa Tat-interacting protein; AltName: Full=Tripartite motif-containing protein 32; AltName: Full=Zinc finger protein HT2A && PF13445:RING-type zinc-finger|PF01436:NHL repeat	NHL
103214441	224.841	192.853	240.392	174.448	139.306	171.233	219.362	161.662	0.44123	0.022733	0.481713	TRIM13	NW_023666057.1	15944809	16032693	-	8467	protein_coding	tripartite motif containing 13, transcript variant X3 && O60858.2 RecName: Full=E3 ubiquitin-protein ligase TRIM13; AltName: Full=B-cell chronic lymphocytic leukemia tumor suppressor Leu5; AltName: Full=Leukemia-associated protein 5; AltName: Full=Putative tumor suppressor RFP2; AltName: Full=RING finger protein 77; AltName: Full=Ret finger protein 2; AltName: Full=Tripartite motif-containing pro…	K_tetra
103218653	325.531	240.811	244.628	381.056	313.438	376.916	270.323	357.137	-0.400244	0.0227532	0.481713	HEBP1	NW_023666069.1	22413066	22439175	+	1178	protein_coding	heme binding protein 1 && Q9NRV9.1 RecName: Full=Heme-binding protein 1; AltName: Full=p22HBP && PF04832:SOUL heme-binding protein	-
103242290	14.6635	17.3466	15.885	25.3388	38.4924	35.4625	15.965	33.0979	-1.05314	0.0227647	0.481713	ACAP1	NW_023666059.1	14681255	14695791	-	2531	protein_coding	ArfGAP with coiled-coil, ankyrin repeat and PH domains 1, transcript variant X3 && Q15027.1 RecName: Full=Arf-GAP with coiled-coil, ANK repeat and PH domain-containing protein 1; AltName: Full=Centaurin-beta-1; Short=Cnt-b1 && PF01412:Putative GTPase activating protein for Arf|PF00169:PH domain|PF16746:BAR domain of APPL family|PF13857:Ankyrin repeats (many copies)	PH
103235332	118.286	81.6309	103.782	122.796	164.968	152.995	101.233	146.919	-0.53711	0.0227768	0.481713	LOC103235332	NW_023666045.1	875872	877334	-	640	lncRNA	uncharacterized LOC103235332 && - && -	-
119623253	16.6187	87.7532	11.649	18.5168	12.8308	11.1454	38.6736	14.1643	1.44891	0.0227887	0.481713	LOC119623253	NW_023666697.1	28841	36869	-	3158	protein_coding	DDB1- and CUL4-associated factor 12-like && Q4R3J7.1 RecName: Full=DDB1- and CUL4-associated factor 12; AltName: Full=WD repeat-containing protein 40A && -	-
103216884	506.381	434.685	505.142	632.494	569.138	593.743	482.069	598.459	-0.311833	0.0227963	0.481713	IL10RB	NW_023666071.1	1391758	1425269	-	2016	protein_coding	interleukin 10 receptor subunit beta, transcript variant X2 && Q08334.2 RecName: Full=Interleukin-10 receptor subunit beta; Short=IL-10 receptor subunit beta; Short=IL-10R subunit beta; Short=IL-10RB; AltName: Full=Cytokine receptor class-II member 4; AltName: Full=Cytokine receptor family 2 member 4; Short=CRF2-4; AltName: Full=Interleukin-10 receptor subunit 2; Short=IL-10R subunit 2; Short=IL-…	-
103226113	175517	170763	168135	187734	201920	206132	171471	198595	-0.211864	0.0228192	0.481713	IGFBP3	NW_023666062.1	9622694	9631602	-	2825	protein_coding	insulin like growth factor binding protein 3, transcript variant X1 && P17936.2 RecName: Full=Insulin-like growth factor-binding protein 3; Short=IBP-3; Short=IGF-binding protein 3; Short=IGFBP-3; Flags: Precursor && PF00086:Thyroglobulin type-1 repeat|PF00219:Insulin-like growth factor binding protein	-
103216424	696.029	972.428	690.466	448.301	716.692	606.915	786.308	590.636	0.41243	0.022827	0.481713	PPRC1	NW_023666048.1	56263949	56281564	+	5722	protein_coding	PPARG related coactivator 1, transcript variant X1 && Q5VV67.1 RecName: Full=Peroxisome proliferator-activated receptor gamma coactivator-related protein 1; AltName: Full=PGC-1-related coactivator; Short=PRC && PF00076:RNA recognition motif. (a.k.a. RRM, RBD, or RNP domain)	RRM_1
103245318	248.303	193.873	224.507	269.955	333.601	278.634	222.228	294.063	-0.404386	0.0228901	0.482375	PPCDC	NW_023666048.1	133219319	133264376	+	2205	protein_coding	phosphopantothenoylcysteine decarboxylase, transcript variant X4 && Q96CD2.2 RecName: Full=Phosphopantothenoylcysteine decarboxylase; Short=PPC-DC; AltName: Full=CoaC && PF02441:Flavoprotein	Flavoprotein
103234759	181.828	215.302	172.616	109.152	155.803	142.863	189.915	135.939	0.481823	0.0229232	0.482403	ZNF526	NW_023666073.1	14669658	14676044	+	3116	protein_coding	zinc finger protein 526, transcript variant X1 && Q8TF50.2 RecName: Full=Zinc finger protein 526 && PF00096:Zinc finger, C2H2 type	zf-C2H2
novel.47	0	0	1.059	5.84741	4.58243	5.06607	0.352999	5.1653	-3.82289	0.022969	1	-	NW_023666034.1	3626408	3636871	+	443	-	- && - && -	-
103224784	153.478	101.018	132.375	212.456	163.135	173.26	128.957	182.95	-0.503495	0.0230277	0.483933	HSPB11	NW_023666033.1	38246326	38294860	-	1270	protein_coding	heat shock protein family B (small) member 11, transcript variant X1 && Q9Y547.1 RecName: Full=Intraflagellar transport protein 25 homolog; AltName: Full=Heat shock protein beta-11; Short=Hspb11; AltName: Full=Placental protein 25; Short=PP25 && PF00754:F5/8 type C domain	F5_F8_type_C
103232223	194.536	161.221	204.386	266.057	229.122	251.277	186.715	248.819	-0.41403	0.0230643	0.484032	PBDC1	NW_023666067.1	16069799	16075037	-	1233	protein_coding	polysaccharide biosynthesis domain containing 1, transcript variant X1 && Q9BVG4.1 RecName: Full=Protein PBDC1; AltName: Full=Polysaccharide biosynthesis domain-containing protein 1 && PF04669:Polysaccharide biosynthesis	-
119624602	2.93271	0	2.11799	7.79654	6.4154	14.185	1.68357	9.46565	-2.48221	0.0231807	1	LOC119624602	NW_023666038.1	108393877	108393950	+	74	snoRNA	small nucleolar RNA SNORD26 && - && -	-
103236643	3346.22	4605	3628.12	3057.22	3333.26	3070.04	3859.78	3153.51	0.291472	0.0232861	0.487546	FAT1	NW_023666037.1	112805078	112980523	-	15313	protein_coding	FAT atypical cadherin 1, transcript variant X3 && Q14517.2 RecName: Full=Protocadherin Fat 1; AltName: Full=Cadherin family member 7; AltName: Full=Cadherin-related tumor suppressor homolog; AltName: Full=Protein fat homolog; Contains: RecName: Full=Protocadherin Fat 1, nuclear form; Flags: Precursor && PF00028:Cadherin domain|PF07645:Calcium-binding EGF domain|PF02210:Laminin G domain|PF00008:EG…	Laminin_G_2
103224399	3198.61	2776.47	3158.99	3920.69	3315.85	3667.83	3044.69	3634.79	-0.255485	0.0232959	0.487546	CNN3	NW_023666033.1	79710142	79740641	-	2296	protein_coding	calponin 3, transcript variant X1 && Q32L92.1 RecName: Full=Calponin-3; AltName: Full=Calponin, acidic isoform && PF00402:Calponin family repeat|PF00307:Calponin homology (CH) domain	CH
103234195	2179	2972.39	2193.18	1649.94	2195.9	1985.9	2448.19	1943.91	0.332635	0.0234014	0.48908	UPF1	NW_023666074.1	1996616	2034083	-	5396	protein_coding	UPF1 RNA helicase and ATPase, transcript variant X2 && Q92900.2 RecName: Full=Regulator of nonsense transcripts 1; AltName: Full=ATP-dependent helicase RENT1; AltName: Full=Nonsense mRNA reducing factor 1; Short=NORF1; AltName: Full=Up-frameshift suppressor 1 homolog; Short=hUpf1 && PF13087:AAA domain|PF13086:AAA domain|PF09416:RNA helicase (UPF2 interacting domain)|PF13245:Part of AAA domain	-
103214511	351.925	406.114	389.711	352.794	253.867	272.555	382.583	293.072	0.384665	0.0234707	0.489214	DIAPH3	NW_023666057.1	5747366	6261536	+	5875	protein_coding	diaphanous related formin 3, transcript variant X1 && Q9NSV4.4 RecName: Full=Protein diaphanous homolog 3; AltName: Full=Diaphanous-related formin-3; Short=DRF3; AltName: Full=MDia2 && PF06345:DRF Autoregulatory Domain|PF02181:Formin Homology 2 Domain|PF06371:Diaphanous GTPase-binding Domain|PF06367:Diaphanous FH3 Domain	FH2
103223279	643.241	822.431	724.354	516.521	640.624	587.664	730.009	581.603	0.327365	0.0234722	0.489214	MFNG	NW_023666045.1	105630340	105651186	+	4083	protein_coding	MFNG O-fucosylpeptide 3-beta-N-acetylglucosaminyltransferase, transcript variant X3 && Q5IS64.1 RecName: Full=Beta-1,3-N-acetylglucosaminyltransferase manic fringe; AltName: Full=O-fucosylpeptide 3-beta-N-acetylglucosaminyltransferase && PF02434:Fringe-like	Fringe
103223745	5.86542	4.08155	1.059	18.5168	3.66595	22.2907	3.66865	14.8245	-1.99983	0.0235338	1	CFAP45	NW_023666038.1	3107682	3136838	+	2239	protein_coding	cilia and flagella associated protein 45, transcript variant X3 && Q9UL16.2 RecName: Full=Cilia- and flagella-associated protein 45; AltName: Full=Coiled-coil domain-containing protein 19; AltName: Full=Nasopharyngeal epithelium-specific protein 1 && PF13868:Trichohyalin-plectin-homology domain	-
103223414	433.063	337.748	275.339	498.979	438.081	439.735	348.717	458.931	-0.395033	0.023626	0.491422	NDUFA6	NW_023666045.1	100764521	100773331	+	1261	protein_coding	NADH:ubiquinone oxidoreductase subunit A6 && P56556.3 RecName: Full=NADH dehydrogenase [ubiquinone] 1 alpha subcomplex subunit 6; AltName: Full=Complex I-B14; Short=CI-B14; AltName: Full=LYR motif-containing protein 6; AltName: Full=NADH-ubiquinone oxidoreductase B14 subunit && PF05347:Complex 1 protein (LYR family)	-
103230221	806.495	978.55	961.569	804.993	705.695	724.448	915.538	745.045	0.297096	0.0236429	0.491422	ELK4	NW_023666055.1	24411585	24435164	+	9931	protein_coding	ETS transcription factor ELK4, transcript variant X1 && P28324.3 RecName: Full=ETS domain-containing protein Elk-4; AltName: Full=Serum response factor accessory protein 1; Short=SAP-1; Short=SRF accessory protein 1 && PF00178:Ets-domain	Ets
103215465	141.748	157.139	127.08	167.626	230.038	190.484	141.989	196.049	-0.46595	0.0238887	0.495854	EGR3	NW_023666052.1	21453195	21459987	+	5672	protein_coding	early growth response 3, transcript variant X1 && Q06889.1 RecName: Full=Early growth response protein 3; Short=EGR-3; AltName: Full=Zinc finger protein pilot && PF11928:Domain of unknown function (DUF3446)	-
103219095	2038.23	2325.46	2490.76	2127.48	1666.17	1820.75	2284.82	1871.47	0.287881	0.0240001	0.495931	SMC2	NW_023666035.1	7188249	7235374	+	6364	protein_coding	structural maintenance of chromosomes 2, transcript variant X4 && O95347.2 RecName: Full=Structural maintenance of chromosomes protein 2; Short=SMC protein 2; Short=SMC-2; AltName: Full=Chromosome-associated protein E; Short=hCAP-E; AltName: Full=XCAP-E homolog && PF06470:SMC proteins Flexible Hinge Domain|PF02463:RecF/RecN/SMC N terminal domain	SMC_N
103223631	280.562	357.135	285.929	245.591	244.702	213.788	307.876	234.694	0.390939	0.0240132	0.495931	TNRC6B	NW_023666045.1	102681707	102976263	-	19711	protein_coding	trinucleotide repeat containing adaptor 6B, transcript variant X5 && Q9UPQ9.4 RecName: Full=Trinucleotide repeat-containing gene 6B protein && PF13893:RNA recognition motif. (a.k.a. RRM, RBD, or RNP domain)|PF10427:Argonaute hook|PF16608:TNRC6-PABC binding domain|PF13900:Putative domain of unknown function	-
103241505	2242.54	2685.66	3027.67	2476.38	1900.79	2024.4	2651.96	2133.86	0.313507	0.0240136	0.495931	HLTF	NW_023666041.1	14463704	14518550	+	5345	protein_coding	helicase like transcription factor, transcript variant X1 && Q14527.2 RecName: Full=Helicase-like transcription factor; AltName: Full=DNA-binding protein/plasminogen activator inhibitor 1 regulator; AltName: Full=HIP116; AltName: Full=RING finger protein 80; AltName: Full=SWI/SNF-related matrix-associated actin-dependent regulator of chromatin subfamily A member 3; AltName: Full=Sucrose nonfermen…	SNF2_N
103224890	448.704	515.295	462.782	371.31	417.918	340.44	475.594	376.556	0.33598	0.0240802	0.495931	RAD54L	NW_023666033.1	30444520	30476524	+	3299	protein_coding	RAD54 like, transcript variant X3 && Q92698.2 RecName: Full=DNA repair and recombination protein RAD54-like; AltName: Full=RAD54 homolog; Short=hHR54; Short=hRAD54 && PF00271:Helicase conserved C-terminal domain|PF00176:SNF2 family N-terminal domain	SNF2_N
103238226	23.4617	20.4077	31.7699	64.3215	54.0727	27.3568	25.2131	48.5836	-0.950048	0.0240855	0.495931	LOC103238226	NW_023666037.1	201610036	201610484	-	449	transcribed_pseudogene	40S ribosomal protein S25-like && Q6Q311.1 RecName: Full=40S ribosomal protein S25 >P62853.1 RecName: Full=40S ribosomal protein S25 >P62851.1 RecName: Full=40S ribosomal protein S25 >P62852.1 RecName: Full=40S ribosomal protein S25 >Q56JX5.1 RecName: Full=40S ribosomal protein S25 && PF03297:S25 ribosomal protein	-
103246428	184.761	172.445	183.206	117.923	139.306	138.81	180.137	132.013	0.448303	0.0240987	0.495931	SH3TC1	NW_023666051.1	470147	514898	+	5195	protein_coding	SH3 domain and tetratricopeptide repeats 1, transcript variant X1 && Q8TE82.3 RecName: Full=SH3 domain and tetratricopeptide repeat-containing protein 1 && -	-
103241775	4536.9	4826.43	4785.61	4551.23	3659.53	3552.33	4716.31	3921.03	0.266407	0.0241464	0.495931	TOP2B	NW_023666041.1	43404940	43471152	-	5852	protein_coding	DNA topoisomerase II beta, transcript variant X2 && Q02880.3 RecName: Full=DNA topoisomerase 2-beta; AltName: Full=DNA topoisomerase II, beta isozyme && PF02518:Histidine kinase-, DNA gyrase B-, and HSP90-like ATPase|PF16898:C-terminal associated domain of TOPRIM|PF08070:DTHCT (NUC029) region|PF01751:Toprim domain|PF00521:DNA gyrase/topoisomerase IV, subunit A|PF00204:DNA gyrase B	DNA_gyraseB
103227461	290.338	175.506	243.569	346.946	284.111	332.334	236.471	321.13	-0.440419	0.0241968	0.495931	SS18L2	NW_023666041.1	163156607	163160828	-	819	protein_coding	SS18 like 2 && Q9UHA2.1 RecName: Full=SS18-like protein 2; AltName: Full=SYT homolog 2 && PF05030:SSXT protein (N-terminal region)	SSXT
119623423	68.4299	77.5494	84.7198	33.1353	54.9892	53.7003	76.8997	47.2749	0.700466	0.0242009	0.495931	LOC119623423	NW_023667237.1	634	5894	+	3618	pseudogene	- && Q6ZN03.1 RecName: Full=Putative uncharacterized protein encoded by LINC00322 && -	-
119628094	2.93271	8.16309	8.47198	0.974568	0	1.01321	6.52259	0.662594	3.32296	0.0242034	1	LOC119628094	NW_023666048.1	136387322	136397087	-	337	lncRNA	uncharacterized LOC119628094 && - && PF13900:Putative domain of unknown function	-
103221483	1180.9	956.102	942.507	1313.72	1271.17	1179.38	1026.5	1254.75	-0.289391	0.024239	0.495931	MEA1	NW_023666044.1	43075180	43076934	-	974	protein_coding	male-enhanced antigen 1, transcript variant X2 && Q16626.2 RecName: Full=Male-enhanced antigen 1; Short=MEA-1 && PF06910:Male enhanced antigen 1 (MEA1)	-
103233807	39.1028	40.8155	27.5339	96.4822	58.6551	39.5153	35.8174	64.8842	-0.856373	0.0242514	0.495931	LOC103233807	NW_023666081.1	743504	745391	-	390	protein_coding	protein PET100 homolog, mitochondrial && P0DJ07.1 RecName: Full=Protein PET100 homolog, mitochondrial; Flags: Precursor && PF09803:Uncharacterized conserved protein (DUF2346)	-
103216674	242.437	255.097	271.103	189.066	201.627	197.577	256.212	196.09	0.385255	0.024363	0.496719	EDRF1	NW_023666048.1	79700981	79744879	+	4672	protein_coding	erythroid differentiation regulatory factor 1, transcript variant X1 && Q3B7T1.1 RecName: Full=Erythroid differentiation-related factor 1 && -	-
103244428	359.746	364.278	454.31	313.811	276.779	324.228	392.778	304.939	0.3652	0.0243674	0.496719	CEP120	NW_023666034.1	51653525	51730359	+	4957	protein_coding	centrosomal protein 120, transcript variant X1 && Q8N960.2 RecName: Full=Centrosomal protein of 120 kDa; Short=Cep120; AltName: Full=Coiled-coil domain-containing protein 100 && PF12416:Cep120 protein	-
novel.221	1459.51	2174.44	2312.85	1855.58	1327.99	1375.94	1982.27	1519.84	0.383084	0.0244071	0.496719	-	NW_023666038.1	106036617	106044512	-	7896	-	- && Q9UHZ2.1 RecName: Full=Metastasis-associated lung adenocarcinoma transcript 1 && -	-
103214897	1279.64	1014.26	1072.76	1367.32	1291.33	1440.79	1122.22	1366.48	-0.283655	0.0244208	0.496719	PDCD6	NW_023666064.1	27331351	27341948	+	917	protein_coding	programmed cell death 6, transcript variant X1 && O75340.1 RecName: Full=Programmed cell death protein 6; AltName: Full=Apoptosis-linked gene 2 protein; AltName: Full=Probable calcium-binding protein ALG-2 && PF13499:EF-hand domain pair	-
103226552	151.523	191.833	131.316	121.821	122.809	80.0439	158.224	108.225	0.546475	0.024498	0.497624	SAMD9L	NW_023666042.1	48415510	48433406	-	5730	protein_coding	sterile alpha motif domain containing 9 like, transcript variant X1 && Q8IVG5.2 RecName: Full=Sterile alpha motif domain-containing protein 9-like; Short=SAM domain-containing protein 9-like && -	-
103216521	405.691	342.85	332.525	198.812	326.269	277.621	360.355	267.567	0.429184	0.0245539	0.498094	LMNTD2	NW_023666038.1	97429627	97433894	-	2115	protein_coding	lamin tail domain containing 2, transcript variant X2 && Q8IXW0.2 RecName: Full=Lamin tail domain-containing protein 2 && -	-
103228410	6.84299	6.12232	2.11799	18.5168	14.6638	14.185	5.02777	15.7885	-1.643	0.0245554	1	LOC103228410	NW_023666041.1	91531091	91620386	+	1794	lncRNA	uncharacterized LOC103228410, transcript variant X2 && - && -	-
103231362	0.977569	6.12232	4.23599	0	0	0	3.77862	0	4.4061	0.0245598	1	LOC103231362	NW_023666059.1	25079549	25105068	+	1177	lncRNA	uncharacterized LOC103231362, transcript variant X2 && Q1W209.2 RecName: Full=Embryonic stem cell-related gene protein; Short=hES cell-related gene protein && PF13900:Putative domain of unknown function	-
103222245	429.153	395.91	418.304	254.362	366.595	337.4	414.456	319.452	0.375207	0.0245903	0.498166	PPP1R3G	NW_023666044.1	5025901	5028494	+	2594	protein_coding	protein phosphatase 1 regulatory subunit 3G && B7ZBB8.1 RecName: Full=Protein phosphatase 1 regulatory subunit 3G && PF03370:Carbohydrate/starch-binding module (family 21)	-
103234134	205.29	179.588	165.204	116.948	151.22	130.705	183.36	132.958	0.463504	0.0247721	0.501165	GTPBP3	NW_023666074.1	3593124	3598856	-	2884	protein_coding	GTP binding protein 3, mitochondrial, transcript variant X1 && Q969Y2.2 RecName: Full=tRNA modification GTPase GTPBP3, mitochondrial; AltName: Full=GTP-binding protein 3; AltName: Full=Mitochondrial GTP-binding protein 1; Flags: Precursor && PF10396:GTP-binding protein TrmE N-terminus|PF12631:MnmE helical domain|PF01926:50S ribosome-binding GTPase	-
103223243	687.231	722.434	859.905	711.434	496.736	569.426	756.523	592.532	0.352519	0.0248289	0.501165	HMGCR	NW_023666049.1	18450156	18475169	+	4508	protein_coding	3-hydroxy-3-methylglutaryl-CoA reductase && P04035.1 RecName: Full=3-hydroxy-3-methylglutaryl-coenzyme A reductase; Short=HMG-CoA reductase && PF00368:Hydroxymethylglutaryl-coenzyme A reductase|PF12349:Sterol-sensing domain of SREBP cleavage-activation	-
103243520	2236.68	2332.6	2304.38	1805.87	2074.01	1940.3	2291.22	1940.06	0.23986	0.0248373	0.501165	MSL1	NW_023666077.1	36944141	36960612	-	5742	protein_coding	MSL complex subunit 1, transcript variant X2 && Q68DK7.3 RecName: Full=Male-specific lethal 1 homolog; Short=MSL-1; AltName: Full=Male-specific lethal 1-like 1; Short=MSL1-like 1; AltName: Full=Male-specific lethal-1 homolog 1 && PF13900:Putative domain of unknown function|PF15275:PEHE domain|PF16801:Dimerisation domain of Male-specific-Lethal 1	-
103224427	13852.2	10037.5	11915.8	17128	13023.3	14123.2	11935.2	14758.2	-0.30626	0.0248827	0.501417	RPL5	NW_023666033.1	77589297	77599820	+	1086	protein_coding	ribosomal protein L5, transcript variant X1 && P46777.3 RecName: Full=60S ribosomal protein L5 && PF00861:Ribosomal L18p/L5e family|PF14204:Ribosomal L18 C-terminal region	-
103239724	1013.74	1414.26	1276.09	1070.08	895.407	1004.09	1234.7	989.859	0.318822	0.0249822	0.502754	SETX	NW_023666079.1	9727751	9825267	-	12043	protein_coding	senataxin, transcript variant X2 && Q7Z333.4 RecName: Full=Probable helicase senataxin; AltName: Full=Amyotrophic lateral sclerosis 4 protein; AltName: Full=SEN1 homolog; AltName: Full=Senataxin && PF13086:AAA domain|PF13087:AAA domain	-
103215991	681.366	496.928	579.271	724.104	747.853	722.421	585.855	731.459	-0.319905	0.0251014	0.504083	CHCHD1	NW_023666048.1	18166402	18167721	-	569	protein_coding	coiled-coil-helix-coiled-coil-helix domain containing 1 && Q96BP2.1 RecName: Full=Coiled-coil-helix-coiled-coil-helix domain-containing protein 1; AltName: Full=28S ribosomal protein S37, mitochondrial; Short=MRP-S37; AltName: Full=Nuclear protein C2360 && PF06747:CHCH domain	-
103233243	76.2504	68.3659	46.5959	80.8891	115.477	101.321	63.7374	99.2293	-0.637097	0.0251146	0.504083	CATSPERZ	NW_023666038.1	107270297	107274293	-	1046	protein_coding	catsper channel auxiliary subunit zeta, transcript variant X1 && Q9NTU4.1 RecName: Full=Testis-expressed sequence 40 protein && -	-
103227742	725.356	1152.02	921.327	819.612	635.125	707.223	932.9	720.653	0.372387	0.0252393	0.505629	PBRM1	NW_023666041.1	152840917	152986296	+	8646	protein_coding	polybromo 1, transcript variant X12 && Q86U86.1 RecName: Full=Protein polybromo-1; Short=hPB1; AltName: Full=BRG1-associated factor 180; Short=BAF180; AltName: Full=Polybromo-1D && PF00439:Bromodomain|PF01426:BAH domain|PF00505:HMG (high mobility group) box	BAH
103242823	15091.7	17236.4	17813.4	15660.3	12876.6	13502.1	16713.8	14013	0.254266	0.0252805	0.505629	CLTC	NW_023666077.1	4541834	4618343	-	7487	protein_coding	clathrin heavy chain, transcript variant X2 && Q00610.5 RecName: Full=Clathrin heavy chain 1; AltName: Full=Clathrin heavy chain on chromosome 17; Short=CLH-17 && PF01394:Clathrin propeller repeat|PF13838:Clathrin-H-link|PF09268:Clathrin, heavy-chain linker|PF00637:Region in Clathrin and VPS	-
103228060	564.058	743.862	707.41	609.105	492.153	486.343	671.776	529.2	0.34384	0.0252915	0.505629	RBSN	NW_023666041.1	115460450	115489424	+	6420	protein_coding	rabenosyn, RAB effector, transcript variant X1 && Q9H1K0.2 RecName: Full=Rabenosyn-5; AltName: Full=110 kDa protein; AltName: Full=FYVE finger-containing Rab5 effector protein rabenosyn-5; AltName: Full=RAB effector RBSN; AltName: Full=Zinc finger FYVE domain-containing protein 20 && PF13900:Putative domain of unknown function|PF11464:Rabenosyn Rab binding domain|PF16601:Rabosyn-5 repeating NPF s…	FYVE
103216492	1817.3	1440.79	1663.68	1863.37	2087.76	1982.86	1640.59	1978	-0.269785	0.0254613	0.507554	LOC103216492	NW_023666048.1	64049690	64050457	+	768	protein_coding	60S ribosomal protein L10 && Q6PDV7.3 RecName: Full=60S ribosomal protein L10 >Q6ZWV3.3 RecName: Full=60S ribosomal protein L10; AltName: Full=Protein QM homolog >P27635.4 RecName: Full=60S ribosomal protein L10; AltName: Full=Laminin receptor homolog; AltName: Full=Protein QM; AltName: Full=Tumor suppressor QM >A9CB60.1 RecName: Full=60S ribosomal protein L10 && PF00252:Ribosomal protein L16p/L1…	-
103227958	303.046	327.544	300.755	371.31	432.582	374.889	310.449	392.927	-0.340466	0.0254645	0.507554	LMCD1	NW_023666041.1	121964274	122035271	-	5863	protein_coding	LIM and cysteine rich domains 1 && Q9NZU5.1 RecName: Full=LIM and cysteine-rich domains protein 1; AltName: Full=Dyxin && PF06297:PET Domain|PF00412:LIM domain	LIM
103223049	43.9906	53.0601	36.0059	17.5422	29.3276	24.3171	44.3522	23.729	0.900961	0.0255039	0.507554	LOC103223049	NW_023666085.1	5063579	5064482	+	597	protein_coding	40S ribosomal protein S10-like && P46783.1 RecName: Full=40S ribosomal protein S10 >Q3T0F4.1 RecName: Full=40S ribosomal protein S10 && PF03501:Plectin/S10 domain	-
103234835	895.454	941.817	868.377	540.885	817.506	771.056	901.883	709.816	0.345314	0.0255213	0.507554	BCL3	NW_023666073.1	17792297	17806174	+	4474	protein_coding	BCL3 transcription coactivator, transcript variant X1 && P20749.2 RecName: Full=B-cell lymphoma 3 protein; Short=BCL-3; AltName: Full=Proto-oncogene BCL3 && PF12796:Ankyrin repeats (3 copies)	-
103214580	337.261	477.541	359	482.411	490.32	533.964	391.267	502.232	-0.360179	0.0256594	0.509632	KLF5	NW_023666046.1	8300637	8319192	+	3556	protein_coding	Kruppel like factor 5 && Q13887.2 RecName: Full=Krueppel-like factor 5; AltName: Full=Basic transcription element-binding protein 2; Short=BTE-binding protein 2; AltName: Full=Colon krueppel-like factor; AltName: Full=GC-box-binding protein 2; AltName: Full=Intestinal-enriched krueppel-like factor; AltName: Full=Transcription factor BTEB2 && PF00096:Zinc finger, C2H2 type	zf-C2H2
103244878	75.2728	112.242	111.195	49.703	64.154	78.0175	99.57	63.9582	0.638305	0.0257237	0.509949	LSM11	NW_023666034.1	17464320	17478237	-	3315	protein_coding	LSM11, U7 small nuclear RNA associated, transcript variant X2 && Q8BUV6.1 RecName: Full=U7 snRNA-associated Sm-like protein LSm11 && PF13900:Putative domain of unknown function	-
103235765	2716.67	3659.11	3549.76	3018.24	2430.52	2605.99	3308.51	2684.91	0.301248	0.0257425	0.509949	SLC4A4	NW_023666084.1	2813860	3204408	-	8408	protein_coding	solute carrier family 4 member 4, transcript variant X3 && Q9Y6R1.1 RecName: Full=Electrogenic sodium bicarbonate cotransporter 1; Short=Sodium bicarbonate cotransporter; AltName: Full=Na(+)/HCO3(-) cotransporter; AltName: Full=Solute carrier family 4 member 4; AltName: Full=kNBC1 && PF07565:Band 3 cytoplasmic domain|PF00955:HCO3- transporter family	Band_3_cyto
103239117	401.781	359.176	375.944	464.869	493.986	454.933	378.967	471.263	-0.31451	0.0258152	0.510724	LOC103239117	NW_023666037.1	139238828	139240610	+	1642	protein_coding	heterogeneous nuclear ribonucleoprotein A/B-like && Q99020.1 RecName: Full=Heterogeneous nuclear ribonucleoprotein A/B; Short=hnRNP A/B; AltName: Full=CArG-binding factor-A; Short=CBF-A && PF00076:RNA recognition motif. (a.k.a. RRM, RBD, or RNP domain)|PF08143:CBFNT (NUC161) domain	RRM_1
103227321	348.992	351.013	303.932	264.108	264.865	258.37	334.646	262.447	0.350931	0.0260013	0.513737	DYNC2I1	NW_023666072.1	23337118	23375865	+	2950	protein_coding	dynein 2 intermediate chain 1, transcript variant X2 && Q8WVS4.3 RecName: Full=WD repeat-containing protein 60 && -	-
novel.1154	38.1252	20.4077	25.4159	19.4914	9.16486	7.0925	27.983	11.9162	1.23298	0.0260397	0.513828	-	NW_023666073.1	10327574	10331048	-	2187	-	- && Q96MD7.1 RecName: Full=Uncharacterized protein C9orf85 && -	-
103237129	607.071	527.54	615.277	868.34	667.202	662.642	583.296	732.728	-0.329004	0.0262505	0.516325	CIBAR1	NW_023666039.1	52144662	52178844	-	6153	protein_coding	CBY1 interacting BAR domain containing 1, transcript variant X5 && A1XBS5.2 RecName: Full=Protein FAM92A1 && PF06730:FAM92 protein|PF13900:Putative domain of unknown function	-
103230561	83.0934	169.384	130.257	101.355	76.0684	68.8985	127.578	82.1073	0.63457	0.0262868	0.516325	ZBTB37	NW_023666055.1	56850437	56885062	-	19762	protein_coding	zinc finger and BTB domain containing 37, transcript variant X7 && Q5TC79.1 RecName: Full=Zinc finger and BTB domain-containing protein 37 && PF13900:Putative domain of unknown function|PF00096:Zinc finger, C2H2 type|PF00651:BTB/POZ domain	BTB
103220040	409.602	276.525	312.404	471.691	449.078	385.021	332.843	435.263	-0.386572	0.026302	0.516325	BOLA3	NW_023666045.1	79024607	79037142	-	617	protein_coding	bolA family member 3, transcript variant X1 && Q53S33.1 RecName: Full=BolA-like protein 3 && PF01722:BolA-like protein	-
103246591	325.531	373.461	386.534	342.073	239.203	241.145	361.842	274.14	0.400254	0.0263022	0.516325	PLCB4	NW_023666071.1	15510020	15919543	+	6456	protein_coding	phospholipase C beta 4, transcript variant X9 && Q15147.3 RecName: Full=1-phosphatidylinositol 4,5-bisphosphate phosphodiesterase beta-4; AltName: Full=Phosphoinositide phospholipase C-beta-4; AltName: Full=Phospholipase C-beta-4; Short=PLC-beta-4 && PF09279:Phosphoinositide-specific phospholipase C, efhand-like|PF00168:C2 domain|PF00387:Phosphatidylinositol-specific phospholipase C, Y domain|PF0…	PI-PLC-X
103246093	869.059	1204.06	1064.29	843.976	870.662	820.703	1045.8	845.114	0.307008	0.0263513	0.516621	SPG11	NW_023666048.1	102561369	102665640	-	7781	protein_coding	SPG11 vesicle trafficking associated, spatacsin, transcript variant X3 && Q96JI7.3 RecName: Full=Spatacsin; AltName: Full=Colorectal carcinoma-associated protein; AltName: Full=Spastic paraplegia 11 protein && PF14649:Spatacsin C-terminus	-
103248021	740.02	499.989	615.277	763.087	790.928	785.241	618.429	779.752	-0.334022	0.026424	0.516763	COA4	NW_023666043.1	60745519	60749667	+	820	protein_coding	cytochrome c oxidase assembly factor 4 homolog, mitochondrial && Q9NYJ1.2 RecName: Full=Cytochrome c oxidase assembly factor 4 homolog, mitochondrial; AltName: Full=Coiled-coil-helix-coiled-coil-helix domain-containing protein 8; AltName: Full=E2-induced gene 2 protein && -	-
103216374	634.443	897.94	810.133	648.088	625.96	591.717	780.838	621.922	0.327806	0.0264265	0.516763	ABCC2	NW_023666048.1	53844985	53909244	+	6877	protein_coding	ATP binding cassette subfamily C member 2, transcript variant X1 && Q92887.3 RecName: Full=Canalicular multispecific organic anion transporter 1; AltName: Full=ATP-binding cassette sub-family C member 2; AltName: Full=Canalicular multidrug resistance protein; AltName: Full=Multidrug resistance-associated protein 2 && PF00005:ABC transporter|PF00664:ABC transporter transmembrane region	ABC_membrane
103243017	1180.9	1093.85	1085.47	960.924	858.748	979.778	1120.08	933.15	0.263896	0.0264946	0.516945	ACOX1	NW_023666077.1	16459017	16498942	+	7413	protein_coding	acyl-CoA oxidase 1 && Q15067.3 RecName: Full=Peroxisomal acyl-coenzyme A oxidase 1; Short=AOX; AltName: Full=Palmitoyl-CoA oxidase; AltName: Full=Straight-chain acyl-CoA oxidase; Short=SCOX && PF02770:Acyl-CoA dehydrogenase, middle domain|PF14749:Acyl-coenzyme A oxidase N-terminal|PF01756:Acyl-CoA oxidase|PF13900:Putative domain of unknown function	-
103241709	26.3944	47.9582	21.1799	11.6948	12.8308	19.2511	31.8442	14.5922	1.12943	0.0265039	0.516945	COLQ	NW_023666041.1	33316392	33386225	-	6579	protein_coding	collagen like tail subunit of asymmetric acetylcholinesterase, transcript variant X1 && Q9Y215.2 RecName: Full=Acetylcholinesterase collagenic tail peptide; AltName: Full=AChE Q subunit; AltName: Full=Acetylcholinesterase-associated collagen; Flags: Precursor && PF01391:Collagen triple helix repeat (20 copies)	Collagen
103230238	441.861	417.338	475.49	363.514	339.1	366.783	444.896	356.466	0.319843	0.0265577	0.517331	RBBP5	NW_023666055.1	24973522	25011439	+	4538	protein_coding	RB binding protein 5, histone lysine methyltransferase complex subunit, transcript variant X1 && Q15291.2 RecName: Full=Retinoblastoma-binding protein 5; Short=RBBP-5; AltName: Full=Retinoblastoma-binding protein RBQ-3 && PF13900:Putative domain of unknown function	-
103233085	19.5514	12.2446	5.29498	3.89827	3.66595	2.02643	12.3637	3.19688	1.95038	0.0265678	1	PRSS54	NW_023666047.1	31949429	31962389	+	1412	protein_coding	serine protease 54 && Q6PEW0.3 RecName: Full=Inactive serine protease 54; AltName: Full=Cancer/testis antigen 67; Short=CT67; AltName: Full=Plasma kallikrein-like protein 4; Flags: Precursor && PF00089:Trypsin	Trypsin
103220951	174.985	158.16	172.616	245.591	241.952	189.471	168.587	225.671	-0.42153	0.0266368	0.517554	RAB5IF	NW_023669489.1	1625	3948	+	924	protein_coding	RAB5 interacting factor, transcript variant X1 && Q9BUV8.1 RecName: Full=Uncharacterized protein C20orf24; AltName: Full=Rab5-interacting protein; Short=RIP5 && PF07019:Rab5-interacting protein (Rab5ip)	Rab5ip
103242328	416.445	301.014	282.752	427.835	478.406	401.233	333.404	435.825	-0.385857	0.0266607	0.517554	NAA38	NW_023666059.1	14163591	14164785	+	852	protein_coding	N-alpha-acetyltransferase 38, NatC auxiliary subunit && Q9BRA0.1 RecName: Full=N-alpha-acetyltransferase 38, NatC auxiliary subunit; AltName: Full=LSM domain-containing protein 1; AltName: Full=Phosphonoformate immuno-associated protein 2 && PF01423:LSM domain	LSM
103233888	2487.91	3227.48	2709.97	2109.94	2543.25	2278.72	2808.46	2310.64	0.281321	0.0266997	0.517554	DNMT1	NW_023666074.1	10795260	10857063	+	5804	protein_coding	DNA methyltransferase 1, transcript variant X2 && P26358.2 RecName: Full=DNA (cytosine-5)-methyltransferase 1; Short=Dnmt1; AltName: Full=CXXC-type zinc finger protein 9; AltName: Full=DNA methyltransferase HsaI; Short=DNA MTase HsaI; Short=M.HsaI; AltName: Full=MCMT && PF02008:CXXC zinc finger domain|PF12047:Cytosine specific DNA methyltransferase replication foci domain|PF06464:DMAP1-binding Do…	DNA_methylase
103232604	119.263	106.12	98.4867	120.846	172.299	167.18	107.957	153.442	-0.506673	0.0267152	0.517554	RTL8B	NW_023666065.1	47836479	47837742	-	1264	protein_coding	retrotransposon Gag like 8B && O15255.1 RecName: Full=CAAX box protein 1; AltName: Full=Cerebral protein 5; Flags: Precursor && PF15895:CAAX box cerebral protein 1|PF16297:Domain of unknown function (DUF4939)	-
103237833	304.024	270.402	279.575	184.193	237.37	231.013	284.667	217.525	0.388083	0.0267395	0.517554	ANKRD16	NW_023666051.1	11272882	11301382	-	3368	protein_coding	ankyrin repeat domain 16, transcript variant X1 && Q6P6B7.1 RecName: Full=Ankyrin repeat domain-containing protein 16 && PF13637:Ankyrin repeats (many copies)|PF00023:Ankyrin repeat|PF12796:Ankyrin repeats (3 copies)|PF03946:Ribosomal protein L11, N-terminal domain|PF13900:Putative domain of unknown function	Ank
103234588	87.0037	90.8144	95.3097	55.5504	57.7386	67.8853	91.0426	60.3914	0.592876	0.0268056	0.518174	ZNF420	NW_023666073.1	9771970	9816864	+	4041	protein_coding	zinc finger protein 420, transcript variant X4 && Q8TAQ5.1 RecName: Full=Zinc finger protein 420 && PF01352:KRAB box|PF00096:Zinc finger, C2H2 type	KRAB
119623140	71.3626	95.9163	106.959	144.236	140.222	113.48	91.4125	132.646	-0.539782	0.0269711	0.52071	LOC119623140	NW_023666450.1	67235	72336	-	849	pseudogene	- && Q96BR6.2 RecName: Full=Zinc finger protein 669 && PF01352:KRAB box	KRAB
103221637	12362.3	9171.23	9933.39	13337.9	12370.7	12219.4	10489	12642.7	-0.269385	0.0271176	0.522856	RPS10	NW_023666044.1	34338127	34346697	-	941	protein_coding	ribosomal protein S10, transcript variant X1 && P46783.1 RecName: Full=40S ribosomal protein S10 >Q3T0F4.1 RecName: Full=40S ribosomal protein S10 && PF03501:Plectin/S10 domain	-
103240840	470.211	571.416	564.445	428.81	456.41	400.219	535.358	428.48	0.320372	0.0271511	0.522856	MAP3K4	NW_023666040.1	60826355	60952511	+	6223	protein_coding	mitogen-activated protein kinase kinase kinase 4, transcript variant X1 && Q9Y6R4.2 RecName: Full=Mitogen-activated protein kinase kinase kinase 4; AltName: Full=MAP three kinase 1; AltName: Full=MAPK/ERK kinase kinase 4; Short=MEK kinase 4; Short=MEKK 4 && PF00069:Protein kinase domain	Pkinase
103227226	6.84299	1.02039	3.17699	0	0	0	3.68012	0	4.37325	0.027192	1	AOC1	NW_023666072.1	15014229	15018767	+	2525	protein_coding	amine oxidase copper containing 1 && P19801.4 RecName: Full=Amiloride-sensitive amine oxidase [copper-containing]; Short=DAO; Short=Diamine oxidase; AltName: Full=Amiloride-binding protein 1; AltName: Full=Amine oxidase copper domain-containing protein 1; AltName: Full=Histaminase; AltName: Full=Kidney amine oxidase; Short=KAO; Flags: Precursor && -	-
103248130	1389.13	1586.7	1472.01	1375.12	1139.19	1175.33	1482.61	1229.88	0.269644	0.0272444	0.523406	PCF11	NW_023666043.1	51319177	51347963	-	6418	protein_coding	PCF11 cleavage and polyadenylation factor subunit, transcript variant X4 && O94913.3 RecName: Full=Pre-mRNA cleavage complex 2 protein Pcf11; AltName: Full=Pre-mRNA cleavage complex II protein Pcf11 && PF04818:RNA polymerase II-binding domain.	-
103236532	1001.03	1029.57	1163.84	977.491	834.003	810.571	1064.81	874.022	0.28462	0.0272829	0.523406	GALNT7	NW_023666037.1	99294421	99447134	+	5107	protein_coding	polypeptide N-acetylgalactosaminyltransferase 7, transcript variant X2 && Q5RFJ6.1 RecName: Full=N-acetylgalactosaminyltransferase 7; AltName: Full=Polypeptide GalNAc transferase 7; Short=GalNAc-T7; Short=pp-GaNTase 7; AltName: Full=Protein-UDP acetylgalactosaminyltransferase 7; AltName: Full=UDP-GalNAc:polypeptide N-acetylgalactosaminyltransferase 7 && PF00652:Ricin-type beta-trefoil lectin doma…	Glycos_transf_2
119619067	29.3271	11.2242	21.1799	2.9237	11.9143	7.0925	20.5771	7.31017	1.48767	0.0273424	0.523406	LOC119619067	NW_023666053.1	46551442	46552741	-	1300	transcribed_pseudogene	non-histone chromosomal protein HMG-14-like && P05114.3 RecName: Full=Non-histone chromosomal protein HMG-14; AltName: Full=High mobility group nucleosome-binding domain-containing protein 1 && PF01101:HMG14 and HMG17	-
103241543	459.458	419.379	463.841	377.158	296.025	385.021	447.559	352.735	0.344469	0.0273505	0.523406	DIPK2A	NW_023666041.1	19540683	19567490	-	5364	protein_coding	divergent protein kinase domain 2A, transcript variant X1 && Q8NDZ4.1 RecName: Full=Deleted in autism protein 1; AltName: Full=Golgi Protein of 49 kDa; Short=GoPro49; AltName: Full=Hypoxia and AKT-induced stem cell factor; Short=HASF; Flags: Precursor && PF12260:Protein-kinase domain of FAM69	-
103223046	2964.97	2067.3	2533.12	4130.22	2667.89	5084.31	2521.8	3960.81	-0.651262	0.0274857	0.523406	BTF3	NW_023666049.1	16633340	16640461	+	1139	protein_coding	basic transcription factor 3, transcript variant X2 && Q64152.3 RecName: Full=Transcription factor BTF3; AltName: Full=Nascent polypeptide-associated complex subunit beta; Short=NAC-beta; AltName: Full=RNA polymerase B transcription factor 3 && PF01849:NAC domain	-
119623215	152.501	227.546	109.077	147.16	85.2332	81.0571	163.041	104.483	0.642614	0.0274958	0.523406	LOC119623215	NW_023666573.1	37800	44864	+	1085	protein_coding	nudC domain-containing protein 2 && Q8WVJ2.1 RecName: Full=NudC domain-containing protein 2 && PF04969:CS domain	-
103245026	1165.26	930.592	940.389	1173.38	1242.76	1275.64	1012.08	1230.59	-0.281628	0.0275142	0.523406	HIGD2A	NW_023666075.1	9521048	9522056	+	652	protein_coding	HIG1 hypoxia inducible domain family member 2A && Q9BW72.1 RecName: Full=HIG1 domain family member 2A, mitochondrial; AltName: Full=RCF1 homolog B; Short=RCF1b && PF04588:Hypoxia induced protein conserved region	-
103218907	5495.89	4025.42	4844.91	7166	5081	5666.9	4788.74	5971.3	-0.318323	0.0275327	0.523406	HMGN1	NW_023666054.1	11156978	11163836	-	1455	protein_coding	high mobility group nucleosome binding domain 1, transcript variant X1 && - && PF01101:HMG14 and HMG17	-
103237188	468.256	454.072	534.793	431.734	341.849	381.982	485.707	385.188	0.33466	0.027543	0.523406	POP1	NW_023666039.1	47664062	47707173	-	4808	protein_coding	POP1 homolog, ribonuclease P/MRP subunit, transcript variant X3 && Q99575.2 RecName: Full=Ribonucleases P/MRP protein subunit POP1; Short=hPOP1 && PF06978:Ribonucleases P/MRP protein subunit POP1|PF08170:POPLD (NUC188) domain	-
103225399	1253.24	1043.86	1000.75	1245.5	1355.48	1401.27	1099.28	1334.09	-0.2789	0.0275776	0.523406	NME4	NW_023666068.1	30831389	30835230	-	1034	protein_coding	NME/NM23 nucleoside diphosphate kinase 4 && O00746.1 RecName: Full=Nucleoside diphosphate kinase, mitochondrial; Short=NDK; Short=NDP kinase, mitochondrial; AltName: Full=Nucleoside diphosphate kinase D; Short=NDPKD; AltName: Full=nm23-H4; Flags: Precursor && PF00334:Nucleoside diphosphate kinase	NDK
103227027	1124.2	736.719	977.454	1348.8	1096.12	1153.04	946.126	1199.32	-0.341832	0.027624	0.523406	MRPS33	NW_023666072.1	6441423	6450533	-	1102	protein_coding	mitochondrial ribosomal protein S33, transcript variant X1 && Q9Y291.1 RecName: Full=28S ribosomal protein S33, mitochondrial; Short=MRP-S33; Short=S33mt && PF08293:Mitochondrial ribosomal subunit S27	-
103232258	17.5962	16.3262	31.7699	40.9318	43.0749	40.5286	21.8974	41.5118	-0.927133	0.0276459	0.523406	LOC103232258	NW_023666067.1	11677117	11678129	+	1013	protein_coding	sperm-associated antigen 7-like && O75391.2 RecName: Full=Sperm-associated antigen 7 && PF01424:R3H domain	R3H
103223572	15.6411	8.16309	3.17699	33.1353	22.9122	15.1982	8.99373	23.7486	-1.39253	0.0277008	0.523406	SYCE3	NW_023666045.1	92305570	92318474	+	581	protein_coding	synaptonemal complex central element protein 3, transcript variant X1 && A1L190.1 RecName: Full=Synaptonemal complex central element protein 3; AltName: Full=Testis highly expressed gene 2 protein; Short=THEG-2 && PF15191:Synaptonemal complex central element protein 3	-
103214597	399.826	634.68	577.153	441.479	402.338	393.127	537.22	412.315	0.381167	0.0277175	0.523406	MYCBP2	NW_023666046.1	12337385	12627850	-	15542	protein_coding	MYC binding protein 2, transcript variant X7 && Q7TPH6.2 RecName: Full=E3 ubiquitin-protein ligase MYCBP2; AltName: Full=Myc-binding protein 2; AltName: Full=Pam/highwire/rpm-1 protein; AltName: Full=Protein associated with Myc && PF00630:Filamin/ABP280 repeat|PF08239:Bacterial SH3 domain|PF13540:Regulator of chromosome condensation (RCC1) repeat|PF13639:Ring finger domain|PF08005:PHR domain|PF00…	SH3_3
119626205	159.344	112.242	117.549	195.888	190.629	156.035	129.712	180.851	-0.478764	0.027734	0.523406	SMKR1	NW_023666042.1	5281553	5293413	-	1113	protein_coding	small lysine rich protein 1, transcript variant X2 && H3BMG3.1 RecName: Full=Small lysine-rich protein 1 && -	-
103227236	76.2504	71.427	57.1858	38.9827	39.4089	48.6343	68.2878	42.342	0.692185	0.0277577	0.523406	ASIC3	NW_023666072.1	15198711	15205127	+	3251	protein_coding	acid sensing ion channel subunit 3, transcript variant X5 && Q9UHC3.2 RecName: Full=Acid-sensing ion channel 3; Short=ASIC3; Short=hASIC3; AltName: Full=Amiloride-sensitive cation channel 3; AltName: Full=Neuronal amiloride-sensitive cation channel 3; AltName: Full=Testis sodium channel 1; Short=hTNaC1 && PF00858:Amiloride-sensitive sodium channel	-
119627925	222.886	141.834	174.734	137.414	97.1476	142.863	179.818	125.808	0.517828	0.0277653	0.523406	LOC119627925	NW_023666034.1	63998783	63999333	+	551	protein_coding	histone H3.3A-like && P84245.2 RecName: Full=Histone H3.3 >P84243.2 RecName: Full=Histone H3.3 >P84244.2 RecName: Full=Histone H3.3 >P84246.2 RecName: Full=Histone H3.3 >P84247.2 RecName: Full=Histone H3.3; AltName: Full=H3.3A/B; AltName: Full=Histone H3 class II >P84248.2 RecName: Full=Histone H3.3 >P84249.2 RecName: Full=Histone H3.3; AltName: Full=H3.3Q; AltName: Full=H3.A/B >P84250.2 RecName:…	Histone
103223960	1024.49	709.168	865.2	1120.75	1094.28	1018.28	866.287	1077.77	-0.314934	0.0279775	0.526753	S100A2	NW_023666038.1	9629582	9634419	+	761	protein_coding	S100 calcium binding protein A2 && P29034.3 RecName: Full=Protein S100-A2; AltName: Full=CAN19; AltName: Full=Protein S-100L; AltName: Full=S100 calcium-binding protein A2 && PF01023:S-100/ICaBP type calcium binding domain	-
103223037	1082.17	890.797	902.265	1063.25	1296.83	1155.06	958.411	1171.72	-0.289821	0.0280425	0.527155	LOC103223037	NW_023666100.1	282915	286125	+	741	protein_coding	D-dopachrome decarboxylase, transcript variant X1 && P30046.3 RecName: Full=D-dopachrome decarboxylase; AltName: Full=D-dopachrome tautomerase; AltName: Full=Phenylpyruvate tautomerase II && PF01187:Macrophage migration inhibitory factor (MIF)	MIF
103235869	1104.65	922.429	1071.7	1322.49	1185.93	1223.96	1032.93	1244.13	-0.268251	0.0281073	0.527155	FGF5	NW_023666037.1	7142391	7166677	+	6243	protein_coding	fibroblast growth factor 5, transcript variant X1 && P12034.4 RecName: Full=Fibroblast growth factor 5; Short=FGF-5; AltName: Full=Heparin-binding growth factor 5; Short=HBGF-5; AltName: Full=Smag-82; Flags: Precursor && PF13900:Putative domain of unknown function|PF00167:Fibroblast growth factor	-
103225523	20.529	29.5912	19.0619	17.5422	2.74946	5.06607	23.0607	8.45258	1.45212	0.0281487	0.527155	WFIKKN1	NW_023666068.1	30584546	30588856	-	3080	protein_coding	WAP, follistatin/kazal, immunoglobulin, kunitz and netrin domain containing 1 && Q96NZ8.1 RecName: Full=WAP, Kazal, immunoglobulin, Kunitz and NTR domain-containing protein 1; AltName: Full=Growth and differentiation factor-associated serum protein 2; Short=GASP-2; Short=hGASP-2; AltName: Full=WAP, follistatin, immunoglobulin, Kunitz and NTR domain-containing protein; Flags: Precursor && PF00014:…	Kunitz_BPTI
novel.103	315.755	392.849	389.711	276.777	280.445	302.951	366.105	286.724	0.352295	0.0281525	0.527155	-	NW_023666037.1	136451716	136453375	+	1593	-	- && Q6UX73.2 RecName: Full=UPF0764 protein C16orf89; Flags: Precursor && -	-
119621587	1.95514	0	2.11799	8.77111	5.49892	10.1321	1.35771	8.13406	-2.58083	0.0281716	1	LOC119621587	NW_023666072.1	11530709	12152169	+	2572	protein_coding	contactin-associated protein-like 2 && Q9UHC6.1 RecName: Full=Contactin-associated protein-like 2; AltName: Full=Cell recognition molecule Caspr2; Flags: Precursor && PF00754:F5/8 type C domain	F5_F8_type_C
103248500	431.108	475.5	469.136	399.573	316.188	377.929	458.581	364.563	0.331511	0.0281929	0.527155	USP28	NW_023666043.1	20764288	20844351	+	5093	protein_coding	ubiquitin specific peptidase 28, transcript variant X3 && Q96RU2.1 RecName: Full=Ubiquitin carboxyl-terminal hydrolase 28; AltName: Full=Deubiquitinating enzyme 28; AltName: Full=Ubiquitin thioesterase 28; AltName: Full=Ubiquitin-specific-processing protease 28 && PF13900:Putative domain of unknown function|PF00443:Ubiquitin carboxyl-terminal hydrolase	UCH
103215408	460.435	443.868	483.962	409.318	332.685	367.797	462.755	369.933	0.323316	0.028207	0.527155	GZF1	NW_023666078.1	7182746	7193339	+	4294	protein_coding	GDNF inducible zinc finger protein 1, transcript variant X4 && Q9H116.1 RecName: Full=GDNF-inducible zinc finger protein 1; AltName: Full=Zinc finger and BTB domain-containing protein 23; AltName: Full=Zinc finger protein 336 && PF00651:BTB/POZ domain	BTB
103244743	1305.06	1443.85	1396.82	1261.09	1130.03	1075.02	1381.91	1155.38	0.258137	0.0282454	0.527225	TCERG1	NW_023666034.1	28700070	28764005	-	4743	protein_coding	transcription elongation regulator 1, transcript variant X1 && O14776.2 RecName: Full=Transcription elongation regulator 1; AltName: Full=TATA box-binding protein-associated factor 2S; AltName: Full=Transcription factor CA150 && PF00397:WW domain|PF01846:FF domain	FF
103224933	16293.1	11571.2	13055.3	17251.8	15981.7	16339.1	13639.9	16524.2	-0.276714	0.0282837	0.527292	RPS8	NW_023666033.1	28921775	28924988	+	855	protein_coding	ribosomal protein S8, transcript variant X2 && P62241.2 RecName: Full=40S ribosomal protein S8 >P62243.2 RecName: Full=40S ribosomal protein S8 >P62242.2 RecName: Full=40S ribosomal protein S8 >Q5E958.3 RecName: Full=40S ribosomal protein S8 >Q4R6P8.3 RecName: Full=40S ribosomal protein S8 && PF01201:Ribosomal protein S8e	-
103216422	647.151	622.436	585.625	395.675	573.721	496.475	618.404	488.623	0.339472	0.0283469	0.527821	HPS6	NW_023666048.1	56190439	56193197	+	2759	protein_coding	HPS6 biogenesis of lysosomal organelles complex 2 subunit 3 && Q86YV9.1 RecName: Full=Hermansky-Pudlak syndrome 6 protein; AltName: Full=Ruby-eye protein homolog; Short=Ru && PF15702:Hermansky-Pudlak syndrome 6 protein	-
119625348	7.82055	6.12232	2.11799	13.6439	21.9957	13.1718	5.35362	16.2705	-1.59771	0.0284235	1	LOC119625348	NW_023666040.1	145562276	145682521	+	1306	lncRNA	uncharacterized LOC119625348, transcript variant X1 && - && -	-
103241498	8290.77	6396.8	7206.47	9897.71	7925.77	8647.78	7298.01	8823.75	-0.273827	0.0284636	0.529346	TM4SF1	NW_023666041.1	14164226	14173982	+	1994	protein_coding	transmembrane 4 L six family member 1, transcript variant X2 && P30408.1 RecName: Full=Transmembrane 4 L6 family member 1; AltName: Full=Membrane component chromosome 3 surface marker 1; AltName: Full=Tumor-associated antigen L6 && PF05805:L6 membrane protein	-
103219042	21.5065	13.265	19.0619	9.74568	3.66595	6.07928	17.9445	6.49697	1.47097	0.0286048	1	ACTL7B	NW_023666035.1	11983712	11986192	-	2481	protein_coding	actin like 7B && Q95JK8.1 RecName: Full=Actin-like protein 7B; AltName: Full=Actin-like-7-beta && PF00022:Actin	Actin
103247263	385.162	365.298	369.59	238.769	295.109	336.387	373.35	290.088	0.364568	0.0286999	0.533089	TPCN2	NW_023666038.1	102770203	102810947	-	4561	protein_coding	two pore segment channel 2, transcript variant X6 && Q8NHX9.2 RecName: Full=Two pore calcium channel protein 2; AltName: Full=Voltage-dependent calcium channel protein TPC2 && PF00520:Ion transport protein	Ion_trans
103238937	89.9364	172.445	181.088	116.948	92.5651	82.0703	147.823	97.1945	0.603092	0.0288525	0.535268	GAS2L3	NW_023666037.1	149095653	149146682	-	2941	protein_coding	growth arrest specific 2 like 3, transcript variant X4 && Q86XJ1.1 RecName: Full=GAS2-like protein 3; AltName: Full=Growth arrest-specific protein 2-like 3 && PF02187:Growth-Arrest-Specific Protein 2 Domain|PF00307:Calponin homology (CH) domain	CH
119618352	0	0	0	2.9237	3.66595	4.05286	0	3.5475	-4.24286	0.0288679	1	LOC119618352	NW_023666049.1	1976349	1976457	+	109	snoRNA	small nucleolar RNA U13 && - && -	-
103217625	997.121	677.537	984.867	1376.09	956.812	1099.34	886.508	1144.08	-0.367787	0.0289708	0.536807	PPIL3	NW_023666040.1	112871998	112891015	+	1254	protein_coding	peptidylprolyl isomerase like 3, transcript variant X1 && Q812D3.1 RecName: Full=Peptidyl-prolyl cis-trans isomerase-like 3; Short=PPIase; AltName: Full=CYP10L; AltName: Full=Cyclophilin-like protein PPIL3; AltName: Full=Rotamase PPIL3 && PF00160:Cyclophilin type peptidyl-prolyl cis-trans isomerase/CLD	Pro_isomerase
103224085	41.0579	37.7543	22.2389	21.4405	13.7473	14.185	33.6837	16.4576	1.0362	0.0290209	0.537081	LOC103224085	NW_023666033.1	4780	6022	+	621	misc_RNA	NBPF member 20 && A0A087WUL8.1 PUTATIVE PSEUDOGENE: RecName: Full=Neuroblastoma breakpoint family member 19 && PF06758:Repeat of unknown function (DUF1220)	-
103236444	2.93271	1.02039	5.29498	6.82197	11.9143	17.2246	3.08269	11.987	-1.96419	0.0290789	1	GASK1B	NW_023666037.1	84402934	84457019	-	5312	protein_coding	golgi associated kinase 1B, transcript variant X2 && Q6UWH4.1 RecName: Full=Protein FAM198B; AltName: Full=Expressed in nerve and epithelium during development && PF15051:FAM198 protein	-
103230572	5.86542	11.2242	8.47198	20.4659	21.9957	20.2643	8.52055	20.9086	-1.29811	0.0291282	0.538411	LOC103230572	NW_023666055.1	57380215	57383056	+	2840	protein_coding	T-complex protein 1 subunit alpha-like && P17987.1 RecName: Full=T-complex protein 1 subunit alpha; Short=TCP-1-alpha; AltName: Full=CCT-alpha && PF00118:TCP-1/cpn60 chaperonin family	-
103244831	0	0	0	3.89827	3.66595	3.03964	0	3.53462	-4.23842	0.0291521	1	LOC103244831	NW_023666034.1	21100276	21102554	-	1188	lncRNA	uncharacterized LOC103244831, transcript variant X1 && - && -	-
103225856	29.3271	33.6727	19.0619	16.5677	8.24838	12.1586	27.3539	12.3249	1.15493	0.0293102	0.541117	LOC103225856	NW_023666105.1	87097	93267	+	1775	transcribed_pseudogene	heterochromatin protein 1-binding protein 3-like && Q5SSJ5.1 RecName: Full=Heterochromatin protein 1-binding protein 3; AltName: Full=Protein HP1-BP74 && PF13900:Putative domain of unknown function	-
119622142	55.7215	54.0805	58.2448	82.8383	98.064	74.9778	56.0156	85.2934	-0.608287	0.0293651	0.541472	LOC119622142	NW_023666077.1	41281650	41285613	-	643	lncRNA	uncharacterized LOC119622142 && Q6UX52.2 RecName: Full=Uncharacterized protein C17orf99; Flags: Precursor && -	-
103235610	3984.57	2564.23	3091.21	4319.28	4422.05	3411.49	3213.34	4050.94	-0.334161	0.0295252	0.543765	LOC103235610	NW_023666066.1	2125313	2125870	+	558	protein_coding	ubiquitin-40S ribosomal protein S27a-like && P62979.2 RecName: Full=Ubiquitin-40S ribosomal protein S27a; AltName: Full=Ubiquitin carboxyl extension protein 80; Contains: RecName: Full=Ubiquitin; Contains: RecName: Full=40S ribosomal protein S27a; Flags: Precursor >P62992.2 RecName: Full=Ubiquitin-40S ribosomal protein S27a; AltName: Full=Ubiquitin carboxyl extension protein 80; Contains: RecName…	ubiquitin
103246127	774.235	1129.57	890.616	834.23	712.11	662.642	931.473	736.327	0.33893	0.0295787	0.54409	FRYL	NW_023666047.1	47472295	47757380	+	13377	protein_coding	FRY like transcription coactivator, transcript variant X12 && O94915.2 RecName: Full=Protein furry homolog-like; AltName: Full=ALL1-fused gene from chromosome 4p12 protein && PF14222:Cell morphogenesis N-terminal|PF14225:Cell morphogenesis C-terminal|PF14228:Cell morphogenesis central region	-
103219682	1162.33	1155.08	1144.78	1564.18	1228.09	1376.96	1154.06	1389.74	-0.267871	0.0296725	0.54446	ISCA1	NW_023666038.1	85250660	85266902	-	2680	protein_coding	iron-sulfur cluster assembly 1, transcript variant X5 && Q9BUE6.1 RecName: Full=Iron-sulfur cluster assembly 1 homolog, mitochondrial; AltName: Full=HESB-like domain-containing protein 2; AltName: Full=Iron-sulfur assembly protein IscA; Short=hIscA; Flags: Precursor >Q4R5F0.1 RecName: Full=Iron-sulfur cluster assembly 1 homolog, mitochondrial; AltName: Full=HESB-like domain-containing protein 2; …	-
103231730	851.463	1117.32	1147.95	886.857	748.769	874.404	1038.91	836.677	0.312266	0.0296811	0.54446	POLA1	NW_023666056.1	25050126	25357341	+	5646	protein_coding	DNA polymerase alpha 1, catalytic subunit, transcript variant X1 && P09884.2 RecName: Full=DNA polymerase alpha catalytic subunit; AltName: Full=DNA polymerase alpha catalytic subunit p180 && PF03104:DNA polymerase family B, exonuclease domain|PF00136:DNA polymerase family B|PF08996:DNA Polymerase alpha zinc finger|PF12254:DNA polymerase alpha subunit p180 N terminal	DNA_pol_B
novel.521	87.9812	76.529	70.9528	114.024	127.392	100.308	78.4877	113.908	-0.537316	0.0297406	0.54446	-	NW_023666045.1	40893637	40894742	-	1106	-	- && - && -	-
103219240	34.2149	30.6116	49.7729	83.8128	55.9057	53.7003	38.1998	64.4729	-0.757176	0.0297421	0.54446	LOC103219240	NW_023666038.1	42772333	42772698	+	366	protein_coding	60S ribosomal protein L37-like && Q9D823.3 RecName: Full=60S ribosomal protein L37 >P61928.2 RecName: Full=60S ribosomal protein L37 >P61927.2 RecName: Full=60S ribosomal protein L37; AltName: Full=G1.16 >P79244.4 RecName: Full=60S ribosomal protein L37 && PF01907:Ribosomal protein L37e	-
103238892	473.144	597.946	543.265	460.971	431.665	401.233	538.118	431.289	0.318749	0.0298016	0.544701	FGD6	NW_023666037.1	154545328	154681480	+	8308	protein_coding	FYVE, RhoGEF and PH domain containing 6, transcript variant X1 && Q6ZV73.2 RecName: Full=FYVE, RhoGEF and PH domain-containing protein 6; AltName: Full=Zinc finger FYVE domain-containing protein 24 && PF13900:Putative domain of unknown function|PF00621:RhoGEF domain|PF01363:FYVE zinc finger|PF00169:PH domain	RhoGEF
103223963	131.972	133.671	105.9	183.219	189.713	141.85	123.847	171.594	-0.470612	0.029827	0.544701	S100A4	NW_023666038.1	9649628	9651911	+	614	protein_coding	S100 calcium binding protein A4 && P26447.1 RecName: Full=Protein S100-A4; AltName: Full=Calvasculin; AltName: Full=Metastasin; AltName: Full=Placental calcium-binding protein; AltName: Full=Protein Mts1; AltName: Full=S100 calcium-binding protein A4 && PF01023:S-100/ICaBP type calcium binding domain	-
103239602	1281.59	962.224	982.749	1225.03	1479.21	1283.74	1075.52	1329.33	-0.305502	0.0298895	0.545187	EDF1	NW_023666058.1	3949568	3954851	-	697	protein_coding	endothelial differentiation related factor 1 && O60869.1 RecName: Full=Endothelial differentiation-related factor 1; Short=EDF-1; AltName: Full=Multiprotein-bridging factor 1; Short=MBF1 >Q3T0V7.1 RecName: Full=Endothelial differentiation-related factor 1; Short=EDF-1 && PF08523:Multiprotein bridging factor 1|PF01381:Helix-turn-helix	HTH_3
103216523	614.891	751.004	870.495	678.299	552.641	532.95	745.464	587.964	0.341898	0.0299943	0.546443	GPAM	NW_023666048.1	66253108	66316689	-	6738	protein_coding	glycerol-3-phosphate acyltransferase, mitochondrial, transcript variant X3 && Q9HCL2.3 RecName: Full=Glycerol-3-phosphate acyltransferase 1, mitochondrial; Short=GPAT-1; Flags: Precursor && PF01553:Acyltransferase	Acyltransferase
novel.375	8.79812	0	3.17699	0	0	0	3.9917	0	4.49093	0.0299981	1	-	NW_023666041.1	62335163	62358410	-	319	-	- && - && -	-
103222308	414.489	532.642	446.897	411.268	327.186	358.678	464.676	365.71	0.345726	0.0300415	0.546648	ADAMTS6	NW_023666049.1	9980945	10314741	-	9966	protein_coding	ADAM metallopeptidase with thrombospondin type 1 motif 6, transcript variant X9 && Q9UKP5.2 RecName: Full=A disintegrin and metalloproteinase with thrombospondin motifs 6; Short=ADAM-TS 6; Short=ADAM-TS6; Short=ADAMTS-6; Flags: Precursor && PF01421:Reprolysin (M12B) family zinc metalloprotease|PF08686:PLAC (protease and lacunin) domain|PF00090:Thrombospondin type 1 domain|PF05986:ADAM-TS Spacer 1	TSP_1
103239606	255.146	226.526	220.271	171.524	197.961	163.127	233.981	177.537	0.397725	0.030089	0.546856	CCDC183	NW_023666058.1	3882262	3894240	+	3071	protein_coding	coiled-coil domain containing 183, transcript variant X2 && Q5T5S1.3 RecName: Full=Coiled-coil domain-containing protein 183 && -	-
103235423	195.514	186.731	227.684	130.592	157.636	165.154	203.31	151.127	0.427487	0.0302552	0.549221	RTN4RL2	NW_023666038.1	113106708	113123856	-	2278	protein_coding	reticulon 4 receptor like 2 && Q86UN3.1 RecName: Full=Reticulon-4 receptor-like 2; AltName: Full=Nogo receptor-like 3; AltName: Full=Nogo-66 receptor homolog 1; AltName: Full=Nogo-66 receptor-related protein 2; Short=NgR2; Flags: Precursor && PF13855:Leucine rich repeat	-
119623424	1.95514	5.10193	1.059	27.2879	4.58243	5.06607	2.70536	12.3121	-2.18302	0.0302996	1	LOC119623424	NW_023667240.1	10368	17528	+	1104	protein_coding	carboxypeptidase D-like && O75976.2 RecName: Full=Carboxypeptidase D; AltName: Full=Metallocarboxypeptidase D; AltName: Full=gp180; Flags: Precursor && PF00246:Zinc carboxypeptidase|PF13620:Carboxypeptidase regulatory-like domain	-
103237855	2328.57	2061.18	2287.43	3000.69	2422.27	2555.33	2225.73	2659.43	-0.256755	0.030327	0.549866	ATP5F1C	NW_023666051.1	13232697	13249468	+	1173	protein_coding	ATP synthase F1 subunit gamma, transcript variant X1 && Q4R5B0.1 RecName: Full=ATP synthase subunit gamma, mitochondrial; AltName: Full=F-ATPase gamma subunit; Flags: Precursor && PF00231:ATP synthase	-
103220208	245.37	249.995	298.637	229.998	177.798	195.55	264.667	201.116	0.396093	0.0304143	0.550793	PAPOLG	NW_023666045.1	65563753	65610061	+	7580	protein_coding	poly(A) polymerase gamma, transcript variant X1 && Q9BWT3.2 RecName: Full=Poly(A) polymerase gamma; Short=PAP-gamma; AltName: Full=Neo-poly(A) polymerase; Short=Neo-PAP; AltName: Full=Polynucleotide adenylyltransferase gamma; AltName: Full=SRP RNA 3'-adenylating enzyme; AltName: Full=Signal recognition particle RNA-adenylating enzyme; Short=SRP RNA-adenylating enzyme && PF13900:Putative domain of…	NTP_transf_2
103222666	1085.1	871.41	1164.9	1418	1164.85	1257.4	1040.47	1280.08	-0.298969	0.0306251	0.551859	SNRPD1	NW_023666050.1	33640088	33657201	-	1783	protein_coding	small nuclear ribonucleoprotein D1 polypeptide && P62314.1 RecName: Full=Small nuclear ribonucleoprotein Sm D1; Short=Sm-D1; AltName: Full=Sm-D autoantigen; AltName: Full=snRNP core protein D1 >P62315.1 RecName: Full=Small nuclear ribonucleoprotein Sm D1; Short=Sm-D1; AltName: Full=Sm-D autoantigen; AltName: Full=snRNP core protein D1 >Q4R5F6.1 RecName: Full=Small nuclear ribonucleoprotein Sm D1;…	LSM
103227212	297.181	317.34	286.988	229.023	259.366	213.788	300.503	234.059	0.359635	0.0306744	0.551859	LOC103227212	NW_023666072.1	14502477	14516169	+	12171	protein_coding	zinc finger and SCAN domain-containing protein 2-like, transcript variant X1 && - && PF00096:Zinc finger, C2H2 type	zf-C2H2
103227022	776.19	857.125	877.908	764.061	658.954	642.378	837.074	688.464	0.281734	0.0306971	0.551859	BRAF	NW_023666072.1	6137051	6336885	-	11886	protein_coding	B-Raf proto-oncogene, serine/threonine kinase, transcript variant X3 && P15056.4 RecName: Full=Serine/threonine-protein kinase B-raf; AltName: Full=Proto-oncogene B-Raf; AltName: Full=p94; AltName: Full=v-Raf murine sarcoma viral oncogene homolog B1 && PF07714:Protein tyrosine kinase|PF00130:Phorbol esters/diacylglycerol binding domain (C1 domain)|PF02196:Raf-like Ras-binding domain	Pkinase_Tyr
103226750	337.261	259.178	402.419	448.301	362.929	508.633	332.953	439.954	-0.401737	0.0307106	0.551859	IFRD1	NW_023666042.1	22522231	22549018	-	3275	protein_coding	interferon related developmental regulator 1 && O00458.4 RecName: Full=Interferon-related developmental regulator 1; AltName: Full=Nerve growth factor-inducible protein PC4 && PF04836:Interferon-related protein conserved region|PF05004:Interferon-related developmental regulator (IFRD)	-
103239920	152.501	174.486	148.26	68.2197	143.888	110.44	158.415	107.516	0.557514	0.0307152	0.551859	PNPLA7	NW_023666058.1	4614234	4694034	-	3955	protein_coding	patatin like phospholipase domain containing 7 && Q6ZV29.3 RecName: Full=Patatin-like phospholipase domain-containing protein 7 && PF00027:Cyclic nucleotide-binding domain|PF01734:Patatin-like phospholipase	cNMP_binding
103232176	693.097	842.839	871.554	747.493	512.316	641.364	802.497	633.725	0.34082	0.0307169	0.551859	ERCC6L	NW_023666065.1	3867122	3913261	-	7147	protein_coding	ERCC excision repair 6 like, spindle assembly checkpoint helicase && Q2NKX8.1 RecName: Full=DNA excision repair protein ERCC-6-like; AltName: Full=ATP-dependent helicase ERCC6-like; AltName: Full=PLK1-interacting checkpoint helicase; AltName: Full=Tumor antigen BJ-HCC-15 && PF00176:SNF2 family N-terminal domain|PF00271:Helicase conserved C-terminal domain	SNF2_N
103236451	618.801	674.475	666.109	614.952	480.239	485.329	653.129	526.84	0.309981	0.0307274	0.551859	ETFDH	NW_023666037.1	84921905	84959410	+	2378	protein_coding	electron transfer flavoprotein dehydrogenase && Q5RDD3.1 RecName: Full=Electron transfer flavoprotein-ubiquinone oxidoreductase, mitochondrial; Short=ETF-QO; Short=ETF-ubiquinone oxidoreductase; AltName: Full=Electron-transferring-flavoprotein dehydrogenase; Short=ETF dehydrogenase; Flags: Precursor && PF05187:Electron transfer flavoprotein-ubiquinone oxidoreductase, 4Fe-4S|PF13450:NAD(P)-binding…	-
119627566	0	3.06116	5.29498	17.5422	9.16486	8.10571	2.78538	11.6043	-2.07553	0.0308128	1	LOC119627566	NW_023666046.1	43593915	43595671	-	578	lncRNA	uncharacterized LOC119627566 && - && -	-
119627271	0	4.08155	2.11799	9.74568	9.16486	10.1321	2.06651	9.68089	-2.23831	0.0308364	1	LOC119627271	NW_023666045.1	75800253	75809002	-	1095	lncRNA	uncharacterized LOC119627271 && - && -	-
103222536	307.934	279.586	268.985	378.132	389.507	320.176	285.502	362.605	-0.345049	0.030845	0.551981	INO80C	NW_023666050.1	19780493	19809933	+	1311	protein_coding	INO80 complex subunit C, transcript variant X3 && Q6PI98.1 RecName: Full=INO80 complex subunit C; AltName: Full=IES6 homolog; Short=hIes6 && PF08265:YL1 nuclear protein C-terminal domain	YL1_C
103215504	335.306	374.482	361.118	303.091	270.363	276.607	356.969	283.354	0.333121	0.0308633	0.551981	CDCA2	NW_023666052.1	18535616	18584889	-	3810	protein_coding	cell division cycle associated 2, transcript variant X1 && Q69YH5.2 RecName: Full=Cell division cycle-associated protein 2; AltName: Full=Recruits PP1 onto mitotic chromatin at anaphase protein; Short=Repo-Man && PF15276:Protein phosphatase 1 binding	-
119627169	18.5738	9.18348	13.767	30.2116	22.9122	35.4625	13.8414	29.5287	-1.08848	0.030865	0.551981	LOC119627169	NW_023666045.1	6023498	6023973	+	476	protein_coding	small nuclear ribonucleoprotein G-like && P62308.1 RecName: Full=Small nuclear ribonucleoprotein G; Short=snRNP-G; AltName: Full=Sm protein G; Short=Sm-G; Short=SmG >P62309.1 RecName: Full=Small nuclear ribonucleoprotein G; Short=snRNP-G; AltName: Full=Sm protein G; Short=Sm-G; Short=SmG >Q3ZBL0.1 RecName: Full=Small nuclear ribonucleoprotein G; Short=snRNP-G; AltName: Full=Sm protein G; Short=Sm…	LSM
103228120	0	0	0	5.84741	2.74946	2.02643	0	3.5411	-4.24074	0.0308674	1	CUNH3orf22	NW_023666041.1	111826162	111835348	-	960	protein_coding	chromosome unknown C3orf22 homolog && Q8N5N4.1 RecName: Full=Uncharacterized protein C3orf22 && -	-
103219565	220.931	227.546	190.619	171.524	164.968	144.89	213.032	160.46	0.408752	0.0309138	0.551981	TRPM3	NW_023666038.1	70019264	70927870	-	16577	protein_coding	transient receptor potential cation channel subfamily M member 3, transcript variant X1 && Q9HCF6.4 RecName: Full=Transient receptor potential cation channel subfamily M member 3; AltName: Full=Long transient receptor potential channel 3; Short=LTrpC-3; Short=LTrpC3; AltName: Full=Melastatin-2; Short=MLSN2 && PF00520:Ion transport protein|PF16519:Tetramerisation domain of TRPM|PF13900:Putative do…	Ion_trans
103246503	31.2822	27.5504	30.7109	8.77111	21.0792	12.1586	29.8479	14.003	1.08604	0.0309159	0.551981	LOC103246503	NW_023666051.1	4157175	4214288	-	1679	protein_coding	endosomal/lysosomal potassium channel TMEM175, transcript variant X2 && Q9BSA9.1 RecName: Full=Endosomal/lysomomal potassium channel TMEM175; AltName: Full=Transmembrane protein 175; Short=hTMEM175 && PF06736:Protein of unknown function (DUF1211)	-
103243306	29.3271	23.4689	31.7699	37.0336	61.4046	50.6607	28.1886	49.6996	-0.819909	0.031018	0.552841	FAM187A	NW_023666077.1	32248842	32250797	-	1956	protein_coding	family with sequence similarity 187 member A && A6NFU0.1 RecName: Full=Ig-like V-type domain-containing protein FAM187A; Flags: Precursor && PF07686:Immunoglobulin V-set domain	V-set
119622825	5.86542	6.12232	2.11799	0	0.916486	0	4.70191	0.305495	3.76463	0.0310748	1	LOC119622825	NW_023666120.1	161670	175061	-	13392	transcribed_pseudogene	surfeit locus protein 1-like && Q15526.1 RecName: Full=Surfeit locus protein 1 && PF02104:SURF1 family	-
103234921	450.659	517.336	414.068	308.938	361.096	415.418	460.688	361.817	0.349096	0.0311113	0.552841	PRKD2	NW_023666073.1	19740729	19783637	-	3331	protein_coding	protein kinase D2, transcript variant X2 && Q9BZL6.2 RecName: Full=Serine/threonine-protein kinase D2; AltName: Full=nPKC-D2 && PF00130:Phorbol esters/diacylglycerol binding domain (C1 domain)|PF00069:Protein kinase domain	Pkinase
119619094	5.86542	0	14.826	32.1607	19.2462	13.1718	6.89712	21.5262	-1.65001	0.0311326	0.552841	LOC119619094	NW_023666053.1	70019957	70038929	-	1028	lncRNA	uncharacterized LOC119619094 && - && -	-
103227713	7932	5875.38	7389.68	8126.92	8306.12	9042.93	7065.69	8491.99	-0.265232	0.0311342	0.552841	RPL29	NW_023666041.1	153541343	153544070	+	834	protein_coding	ribosomal protein L29, transcript variant X1 && P47914.2 RecName: Full=60S ribosomal protein L29; AltName: Full=Cell surface heparin-binding protein HIP && PF01779:Ribosomal L29e protein family	-
119623507	719.491	499.989	563.386	417.115	481.155	503.567	594.289	467.279	0.347429	0.0311614	0.552841	LOC119623507	NW_023667714.1	8885	12212	-	1510	lncRNA	uncharacterized LOC119623507 && - && -	-
103233281	1250.31	1341.81	1272.91	900.501	1232.67	1031.45	1288.34	1054.88	0.288046	0.0311824	0.552841	FHOD1	NW_023666047.1	22960229	22979001	+	3837	protein_coding	formin homology 2 domain containing 1, transcript variant X1 && Q9Y613.3 RecName: Full=FH1/FH2 domain-containing protein 1; AltName: Full=Formin homolog overexpressed in spleen 1; Short=FHOS; AltName: Full=Formin homology 2 domain-containing protein 1 && PF02181:Formin Homology 2 Domain	FH2
103215672	351.925	313.259	367.472	236.82	247.451	316.123	344.218	266.798	0.36842	0.0313536	0.554641	SFRP1	NW_023666052.1	2558131	2612751	+	4815	protein_coding	secreted frizzled related protein 1, transcript variant X1 && Q8N474.1 RecName: Full=Secreted frizzled-related protein 1; Short=FRP-1; Short=sFRP-1; AltName: Full=Secreted apoptosis-related protein 2; Short=SARP-2; Flags: Precursor && PF01392:Fz domain|PF01759:UNC-6/NTR/C345C module	Fz
103244718	527.887	598.967	529.498	440.505	460.076	451.893	552.118	450.825	0.2923	0.0313569	0.554641	ARHGAP26	NW_023666034.1	31987248	32447720	-	11493	protein_coding	Rho GTPase activating protein 26, transcript variant X2 && Q9UNA1.1 RecName: Full=Rho GTPase-activating protein 26; AltName: Full=GTPase regulator associated with focal adhesion kinase; AltName: Full=Oligophrenin-1-like protein; AltName: Full=Rho-type GTPase-activating protein 26 && PF16746:BAR domain of APPL family|PF00620:RhoGAP domain|PF14604:Variant SH3 domain|PF00169:PH domain|PF13900:Putati…	RhoGAP
103216167	0	1.02039	0	1.94914	5.49892	7.0925	0.340129	4.84685	-3.7308	0.0315185	1	LOC103216167	NW_023666087.1	2720618	2721231	-	614	pseudogene	- && Q9Y3U8.3 RecName: Full=60S ribosomal protein L36 >Q5RAZ9.3 RecName: Full=60S ribosomal protein L36 && PF01158:Ribosomal protein L36e	-
103248402	496.605	563.253	582.448	483.386	435.331	408.325	547.436	442.347	0.306971	0.0315232	0.555543	LOC103248402	NW_023666043.1	26305961	26370260	+	7732	protein_coding	protein NPAT, transcript variant X1 && Q14207.3 RecName: Full=Protein NPAT; AltName: Full=Nuclear protein of the ataxia telangiectasia mutated locus; Short=Nuclear protein of the ATM locus; AltName: Full=p220 && PF13900:Putative domain of unknown function|PF15712:NPAT C terminus	-
103226548	180.85	187.751	157.791	299.192	225.456	190.484	175.464	238.377	-0.441929	0.0315261	0.555543	LOC103226548	NW_023666042.1	48537370	48538353	+	984	protein_coding	60S ribosomal protein L5-like && P46777.3 RecName: Full=60S ribosomal protein L5 && PF14204:Ribosomal L18 C-terminal region|PF00861:Ribosomal L18p/L5e family	-
103217123	11.7308	23.4689	6.35398	30.2116	40.3254	22.2907	13.8512	30.9426	-1.15982	0.0315279	0.555543	NR4A2	NW_023666040.1	157834500	157843891	+	4489	protein_coding	nuclear receptor subfamily 4 group A member 2, transcript variant X3 && P43354.1 RecName: Full=Nuclear receptor subfamily 4 group A member 2; AltName: Full=Immediate-early response protein NOT; AltName: Full=Orphan nuclear receptor NURR1; AltName: Full=Transcriptionally-inducible nuclear receptor && PF00105:Zinc finger, C4 type (two domains)|PF00104:Ligand-binding domain of nuclear hormone recept…	zf-C4
119627953	4.88785	8.16309	5.29498	0	1.83297	0	6.11531	0.610991	3.27304	0.0315469	1	LOC119627953	NW_023666048.1	49631701	49638687	-	1767	lncRNA	uncharacterized LOC119627953 && - && -	-
103234886	1026.45	913.246	934.035	583.766	868.829	832.862	957.91	761.819	0.330391	0.0315542	0.555543	IRF2BP1	NW_023666073.1	18972022	18974912	-	2891	protein_coding	interferon regulatory factor 2 binding protein 1 && Q8IU81.1 RecName: Full=Interferon regulatory factor 2-binding protein 1; Short=IRF-2-binding protein 1; Short=IRF-2BP1; AltName: Full=Probable E3 ubiquitin-protein ligase IRF2BP1 && PF11261:Interferon regulatory factor 2-binding protein zinc finger	-
103230349	226.796	380.604	385.475	287.497	244.702	180.352	330.958	237.517	0.477175	0.0316564	0.556698	KIF14	NW_023666055.1	29591469	29660607	+	5548	protein_coding	kinesin family member 14, transcript variant X4 && Q15058.1 RecName: Full=Kinesin-like protein KIF14 && PF00498:FHA domain|PF16183:Kinesin-associated|PF00225:Kinesin motor domain	Kinesin
103233992	1522.08	1404.05	1416.94	997.957	1306.91	1274.62	1447.69	1193.16	0.278946	0.0317966	0.558518	PNPLA2	NW_023666038.1	97715973	97721418	+	2072	protein_coding	patatin like phospholipase domain containing 2 && Q96AD5.1 RecName: Full=Patatin-like phospholipase domain-containing protein 2; AltName: Full=Adipose triglyceride lipase; AltName: Full=Calcium-independent phospholipase A2; AltName: Full=Desnutrin; AltName: Full=IPLA2-zeta; AltName: Full=Pigment epithelium-derived factor; AltName: Full=TTS2.2; AltName: Full=Transport-secretion protein 2; Short=TT…	-
103224074	0	0	0	6.82197	1.83297	2.02643	0	3.56046	-4.24756	0.0320248	1	LOC103224074	NW_023666049.1	26016536	26017043	+	508	protein_coding	40S ribosomal protein S25-like && Q6Q311.1 RecName: Full=40S ribosomal protein S25 >P62853.1 RecName: Full=40S ribosomal protein S25 >P62851.1 RecName: Full=40S ribosomal protein S25 >P62852.1 RecName: Full=40S ribosomal protein S25 >Q56JX5.1 RecName: Full=40S ribosomal protein S25 && PF03297:S25 ribosomal protein	-
103219684	574.811	645.905	699.997	517.495	512.316	541.056	640.237	523.623	0.289795	0.0320919	0.563053	TUT7	NW_023666038.1	85271931	85337399	-	6810	protein_coding	terminal uridylyl transferase 7, transcript variant X5 && Q5VYS8.1 RecName: Full=Terminal uridylyltransferase 7; Short=TUTase 7; AltName: Full=Zinc finger CCHC domain-containing protein 6 && PF16631:Unstructured region 4 on terminal uridylyltransferase 7|PF03828:Cid1 family poly A polymerase	-
103221024	205.29	168.364	171.558	220.252	245.618	249.251	181.737	238.374	-0.390549	0.032133	0.563124	LOC103221024	NW_023666045.1	13356200	13381712	-	2453	protein_coding	proline-rich protein 2-like && - && -	-
103234537	253.19	309.177	275.339	212.456	224.539	213.788	279.236	216.928	0.363701	0.0323611	0.565775	ARHGAP33	NW_023666073.1	8476038	8489309	+	4808	protein_coding	Rho GTPase activating protein 33, transcript variant X4 && O14559.2 RecName: Full=Rho GTPase-activating protein 33; AltName: Full=Rho-type GTPase-activating protein 33; AltName: Full=Sorting nexin-26; AltName: Full=Tc10/CDC42 GTPase-activating protein && PF14604:Variant SH3 domain|PF00620:RhoGAP domain	RhoGAP
103220392	1895.51	1994.86	1785.47	1324.44	1683.59	1699.16	1891.94	1569.06	0.26999	0.0323825	0.565775	ZFP36L2	NW_023666045.1	47878327	47882579	-	3741	protein_coding	ZFP36 ring finger protein like 2 && P47974.3 RecName: Full=mRNA decay activator protein ZFP36L2; AltName: Full=Butyrate response factor 2; AltName: Full=EGF-response factor 2; Short=ERF-2; AltName: Full=TPA-induced sequence 11d; AltName: Full=Zinc finger protein 36, C3H1 type-like 2; Short=ZFP36-like 2 && PF00642:Zinc finger C-x8-C-x5-C-x3-H type (and similar)|PF04553:Tis11B like protein, N termi…	zf-CCCH
119620918	12.7084	25.5097	15.885	49.703	27.4946	31.4096	18.0343	36.2024	-1.00577	0.0324094	0.565775	LOC119620918	NW_023666037.1	3079392	3081998	-	780	lncRNA	uncharacterized LOC119620918 && - && -	-
103225515	31.2822	10.2039	5.29498	21.4405	49.4903	38.5021	15.5937	36.4776	-1.2189	0.0324332	0.565775	LOC103225515	NW_023666033.1	177965	188936	-	1281	protein_coding	uncharacterized LOC103225515 && - && -	-
103245191	545.484	571.416	680.935	566.224	439.913	413.391	599.278	473.176	0.340403	0.0324814	0.565966	LOC103245191	NW_023666034.1	7899020	7904343	+	5200	transcribed_pseudogene	solute carrier family 2, facilitated glucose transporter member 3-like && P47842.1 RecName: Full=Solute carrier family 2, facilitated glucose transporter member 3; AltName: Full=Glucose transporter type 3, brain; Short=GLUT-3 && PF13900:Putative domain of unknown function|PF00083:Sugar (and other) transporter	Sugar_tr
103241114	453.592	470.398	523.144	411.268	359.263	398.193	482.378	389.574	0.308314	0.032566	0.566187	REV1	NW_023666041.1	170730018	170820108	-	5145	protein_coding	REV1 DNA directed polymerase, transcript variant X5 && Q9UBZ9.1 RecName: Full=DNA repair protein REV1; AltName: Full=Alpha integrin-binding protein 80; Short=AIBP80; AltName: Full=Rev1-like terminal deoxycytidyl transferase && PF16727:DNA repair protein REV1 C-terminal domain|PF14377:Domain of unknown function (DUF4414)|PF00533:BRCA1 C Terminus (BRCT) domain|PF11799:impB/mucB/samB family C-termin…	IMS
103227037	1765.49	1131.61	1329.04	2301.93	1557.11	1607.97	1408.71	1822.34	-0.37116	0.0325993	0.566187	SSBP1	NW_023666072.1	7170863	7182714	+	1268	protein_coding	single stranded DNA binding protein 1, transcript variant X1 && Q04837.1 RecName: Full=Single-stranded DNA-binding protein, mitochondrial; Short=Mt-SSB; Short=MtSSB; AltName: Full=PWP1-interacting protein 17; Flags: Precursor && PF00436:Single-strand binding protein family	-
103221439	1239.56	889.777	1120.42	1364.39	1324.32	1282.73	1083.25	1323.82	-0.289206	0.0326484	0.566187	MRPL14	NW_023666044.1	44170380	44184129	-	790	protein_coding	mitochondrial ribosomal protein L14, transcript variant X1 && Q6P1L8.1 RecName: Full=39S ribosomal protein L14, mitochondrial; Short=L14mt; Short=MRP-L14; AltName: Full=39S ribosomal protein L32, mitochondrial; Short=L32mt; Short=MRP-L32; Flags: Precursor && PF00238:Ribosomal protein L14p/L23e	-
103233276	585.564	630.599	578.212	398.598	553.558	483.303	598.125	478.486	0.321453	0.0327272	0.566187	ZDHHC1	NW_023666047.1	22789567	22811886	+	2020	protein_coding	zinc finger DHHC-type containing 1, transcript variant X2 && Q8WTX9.1 RecName: Full=Probable palmitoyltransferase ZDHHC1; AltName: Full=DHHC domain-containing cysteine-rich protein 1; AltName: Full=Zinc finger DHHC domain-containing protein 1; Short=DHHC-1; AltName: Full=Zinc finger protein 377 && PF01529:DHHC palmitoyltransferase	-
103239252	504.426	441.827	471.254	753.341	509.566	545.109	472.502	602.672	-0.350675	0.0327489	0.566187	TRIAP1	NW_023666037.1	129299222	129301650	+	1198	protein_coding	TP53 regulated inhibitor of apoptosis 1 && O43715.1 RecName: Full=TP53-regulated inhibitor of apoptosis 1; AltName: Full=Protein 15E1.1; AltName: Full=WF-1; AltName: Full=p53-inducible cell-survival factor; Short=p53CSV && PF05254:Uncharacterised protein family (UPF0203)	-
103223694	245.37	182.649	206.504	251.438	312.522	268.502	211.508	277.487	-0.391632	0.0327723	0.566187	PFDN2	NW_023666038.1	1909920	1928131	+	808	protein_coding	prefoldin subunit 2, transcript variant X1 && A1A4P5.1 RecName: Full=Prefoldin subunit 2 && PF01920:Prefoldin subunit	-
103224991	19.5514	30.6116	15.885	14.6185	4.58243	7.0925	22.016	8.76448	1.333	0.0327944	0.566187	LOC103224991	NW_023666033.1	26864167	26865519	-	1353	pseudogene	- && Q9UHC7.3 RecName: Full=E3 ubiquitin-protein ligase makorin-1; AltName: Full=RING finger protein 61 && -	-
103217679	390.05	510.193	488.198	416.14	340.933	334.361	462.814	363.811	0.346789	0.0328281	0.566187	CYP20A1	NW_023666040.1	110330792	110397954	-	12033	protein_coding	cytochrome P450 family 20 subfamily A member 1, transcript variant X6 && Q6UW02.1 RecName: Full=Cytochrome P450 20A1 && -	-
103218483	6674.84	5798.86	5871.08	7036.38	7001.96	7294.13	6114.93	7110.82	-0.217607	0.0328294	0.566187	TPI1	NW_023666063.1	1319371	1323379	-	1917	protein_coding	triosephosphate isomerase 1 && P60174.3 RecName: Full=Triosephosphate isomerase; Short=TIM; AltName: Full=Triose-phosphate isomerase && PF00121:Triosephosphate isomerase	-
119627191	24.4392	13.265	7.41298	3.89827	8.24838	1.01321	15.0391	4.38662	1.76568	0.0329475	1	LOC119627191	NW_023666045.1	24525975	24529392	-	2920	lncRNA	uncharacterized LOC119627191 && - && -	-
103242013	913.05	917.327	778.363	579.868	831.253	676.827	869.58	695.983	0.320958	0.0330288	0.567625	TNK2	NW_023666041.1	65037963	65084349	+	5752	protein_coding	tyrosine kinase non receptor 2, transcript variant X15 && Q07912.3 RecName: Full=Activated CDC42 kinase 1; Short=ACK-1; AltName: Full=Tyrosine kinase non-receptor protein 2 && PF09027:GTPase binding|PF14604:Variant SH3 domain|PF07714:Protein tyrosine kinase|PF11555:EGFR receptor inhibitor Mig-6	Pkinase_Tyr
103214383	435.996	538.764	559.15	433.683	406.92	388.061	511.303	409.555	0.319422	0.0330331	0.567625	ZC3H13	NW_023666057.1	19907661	20003619	+	8694	protein_coding	zinc finger CCCH-type containing 13, transcript variant X2 && Q5T200.1 RecName: Full=Zinc finger CCCH domain-containing protein 13 && PF00642:Zinc finger C-x8-C-x5-C-x3-H type (and similar)	zf-CCCH
103223129	2427.3	1890.78	2281.08	3320.35	2370.03	2482.37	2199.72	2724.25	-0.308449	0.03305	0.567625	NSA2	NW_023666049.1	17892393	17902958	+	1612	protein_coding	NSA2 ribosome biogenesis factor && Q3SX11.1 RecName: Full=Ribosome biogenesis protein NSA2 homolog; AltName: Full=TGF-beta-inducible nuclear protein 1 && PF01201:Ribosomal protein S8e	-
103218900	566.99	794.881	776.245	643.215	535.228	509.647	712.705	562.696	0.340461	0.0330623	0.567625	BRWD1	NW_023666054.1	10971963	11104909	-	14608	protein_coding	bromodomain and WD repeat domain containing 1, transcript variant X2 && Q9NSI6.4 RecName: Full=Bromodomain and WD repeat-containing protein 1; AltName: Full=WD repeat-containing protein 9 && PF00439:Bromodomain	Bromodomain
119618496	2.93271	5.10193	4.23599	15.5931	17.4132	7.0925	4.09021	13.3663	-1.71464	0.0331194	1	LOC119618496	NW_023666034.1	36651404	36651473	+	70	snoRNA	small nucleolar RNA SNORD63 && - && -	-
103231899	20.529	11.2242	14.826	57.4995	27.4946	17.2246	15.5264	34.0729	-1.13231	0.0331496	0.568481	LOC103231899	NW_023666868.1	398	6908	+	3177	protein_coding	ETS transcription factor ELK1 && P19419.2 RecName: Full=ETS domain-containing protein Elk-1 && PF00178:Ets-domain	Ets
103238407	3669.8	2757.08	3237.35	3709.2	4076.53	3781.31	3221.41	3855.68	-0.259261	0.0332831	0.570128	ATP5MC2	NW_023666037.1	196264489	196276629	+	2378	protein_coding	ATP synthase membrane subunit c locus 2, transcript variant X1 && Q06055.1 RecName: Full=ATP synthase F(0) complex subunit C2, mitochondrial; AltName: Full=ATP synthase lipid-binding protein; AltName: Full=ATP synthase proteolipid P2; AltName: Full=ATP synthase proton-transporting mitochondrial F(0) complex subunit C2; AltName: Full=ATPase protein 9; AltName: Full=ATPase subunit c; Flags: Precurs…	-
103245507	0.977569	3.06116	3.17699	12.6694	10.0814	7.0925	2.40524	9.94774	-2.05846	0.0333386	1	FBXL22	NW_023666048.1	121456514	121461642	+	2184	protein_coding	F-box and leucine rich repeat protein 22 && Q6P050.2 RecName: Full=F-box and leucine-rich protein 22 && PF12937:F-box-like	-
novel.168	71.3626	105.1	75.1888	40.9318	48.5738	69.9118	83.8837	53.1391	0.66054	0.0333627	0.570847	-	NW_023666038.1	93113289	93121923	+	8635	-	- && O00370.1 RecName: Full=LINE-1 retrotransposable element ORF2 protein; Short=ORF2p; Includes: RecName: Full=Reverse transcriptase; Includes: RecName: Full=Endonuclease && -	-
103233968	54.7439	60.2028	85.7788	46.7793	40.3254	36.4757	66.9085	41.1935	0.697499	0.0334383	0.571059	ZNF709	NW_023666074.1	8589747	8609072	+	5068	protein_coding	zinc finger protein 709 && Q8N972.1 RecName: Full=Zinc finger protein 709 && PF01352:KRAB box|PF13900:Putative domain of unknown function	KRAB
103240207	253.19	267.341	319.817	268.006	165.884	188.458	280.116	207.449	0.433333	0.0334579	0.571059	FBXO30	NW_023666040.1	201994603	202011182	+	4518	protein_coding	F-box protein 30, transcript variant X1 && Q8TB52.3 RecName: Full=F-box only protein 30 && PF15965:TRAF-like zinc-finger|PF15966:F-box	-
103225634	1719.54	1217.32	1329.04	992.11	1316.99	1102.38	1421.97	1137.16	0.322427	0.0335237	0.571059	METRN	NW_023666068.1	30496275	30501649	-	4245	protein_coding	meteorin, glial cell differentiation regulator, transcript variant X1 && Q9UJH8.2 RecName: Full=Meteorin; Flags: Precursor && -	-
103237213	462.39	542.846	514.673	663.681	625.044	571.453	506.636	620.059	-0.291958	0.0335254	0.571059	TTC17	NW_023666038.1	119113861	119256188	-	5623	protein_coding	tetratricopeptide repeat domain 17, transcript variant X2 && Q96AE7.1 RecName: Full=Tetratricopeptide repeat protein 17; Short=TPR repeat protein 17 && -	-
103246203	6.84299	16.3262	10.59	3.89827	0.916486	4.05286	11.253	2.95587	1.93992	0.0335916	1	KLB	NW_023666047.1	57252417	57296756	-	3472	protein_coding	klotho beta && Q86Z14.1 RecName: Full=Beta-klotho; Short=BKL; Short=BetaKlotho; AltName: Full=Klotho beta-like protein && PF00232:Glycosyl hydrolase family 1	Glyco_hydro_1
103244649	131.972	92.8552	85.7788	82.8383	57.7386	65.8589	103.535	68.8119	0.591917	0.0336953	0.571565	LOC103244649	NW_023666034.1	35106317	35109177	-	2861	protein_coding	IgA inducing protein && A6NJ69.1 RecName: Full=IgA-inducing protein homolog; Flags: Precursor && -	-
103226908	315.755	256.117	263.69	363.514	328.102	368.81	278.521	353.475	-0.342689	0.0337752	0.571565	LOC103226908	NW_023666042.1	3637811	3805095	+	8501	lncRNA	uncharacterized LOC103226908, transcript variant X3 && - && -	-
103245714	13853.1	10157.9	12137.2	16139.8	13385.3	14078.6	12049.4	14534.6	-0.270495	0.0337803	0.571565	B2M	NW_023666048.1	102721246	102728233	+	1576	protein_coding	beta-2-microglobulin, transcript variant X2 && Q6T672.1 RecName: Full=Beta-2-microglobulin; Flags: Precursor >Q6V7J5.1 RecName: Full=Beta-2-microglobulin; Flags: Precursor && PF07654:Immunoglobulin C1-set domain	C1-set
103244709	647.151	641.823	612.1	562.326	473.823	526.871	633.691	521.007	0.28302	0.0337889	0.571565	RNF14	NW_023666034.1	33227796	33248143	-	3400	protein_coding	ring finger protein 14, transcript variant X1 && Q9UBS8.1 RecName: Full=E3 ubiquitin-protein ligase RNF14; AltName: Full=Androgen receptor-associated protein 54; AltName: Full=HFB30; AltName: Full=RING finger protein 14; AltName: Full=Triad2 protein && PF01485:IBR domain, a half RING-finger domain|PF05773:RWD domain	RWD
103218746	1157.44	1069.36	1289.86	1101.26	877.078	911.892	1172.22	963.411	0.283004	0.0337992	0.571565	ETNK1	NW_023666069.1	12638908	12703273	-	8021	protein_coding	ethanolamine kinase 1, transcript variant X1 && Q9HBU6.1 RecName: Full=Ethanolamine kinase 1; Short=EKI 1 && PF01633:Choline/ethanolamine kinase	Choline_kinase
103228431	514.201	493.867	534.793	416.14	376.676	458.986	514.287	417.267	0.302245	0.0338133	0.571565	ZBTB11	NW_023666041.1	87314931	87346295	-	6664	protein_coding	zinc finger and BTB domain containing 11, transcript variant X1 && O95625.2 RecName: Full=Zinc finger and BTB domain-containing protein 11 && PF00651:BTB/POZ domain|PF15131:Domain of unknown function (DUF4567)	BTB
[truncated: 275 more rows]

## Sheet: Table S1.2
gene_id	G1_0h_1	G1_0h_2	G1_0h_3	G2_0h_1	G2_0h_2	G2_0h_3	G1_0h	G2_0h	log2FoldChange	pvalue	padj	gene_name	gene_chr	gene_start	gene_end	gene_strand	gene_length	gene_biotype	gene_description	tf_family
[truncated: 531 more rows]

[truncated: 6 more sheets: Table S1.3, Table S1.4, Table S1.5, Table S1.6, Table S1.7, Table S1.8]
